# Supplementary material for: Determinants of Three-Year Change in Children’s Objectively Measured Sedentary Time
Source: PLoS One. 2016 Dec 12;11(12):e0167826. doi: 10.1371/journal.pone.0167826 (PMC5152854; doi:10.1371/journal.pone.0167826)
Supplement: S1 File — (XLSX) [file pone.0167826.s001.xlsx]

## Sheet: Speedy2
releaseid	bmi_cat	sex	age_SP2	S1_bmi	S2_Wday_ValidAccData	S2_Wend_ValidAccData	S3_Wday_ValidAccData	S3_Wend_ValidAccData	Wday_ValidAccData	Wend_ValidAccData	S2_SedProp_Wend	S2_SedProp_afterschool	S2_RegTime_afterschool_hrs	S2_SedTime_afterschool_hrs	S2_RegTime_Wend_hrs	S2_SedTime_Wend_hrs	S3_SedProp_afterschool	S3_SedProp_Wend	S3_RegTime_afterschool_hrs	S3_SedTime_afterschool_hrs	S3_RegTime_Wend_hrs	S3_SedTime_Wend_hrs	SedProp_afterschool_change2_3	SedProp_Wend_change2_3	SedTime_afterschool_change2_3	SedTime_Wend_change2_3	School_Travel_Mode	After_School_Destination	SB_NegativeAttitude	SB_PositiveAttitude	Enjoy_SedActivities	SB_selfefficacy	School_Travel_Social	MoreThanOneCar_Ownership	GamesConsole_Ownership	ActiveGamesConsole_Ownership	Bedroom_ActiveGamesConsole	Bedroom_media	SB_SocialEnv	S1_ses_agefte	S1_ses_house	S1_urban_rural	S1_SCHOOL_ID	S3_SCHOOL_ID	S2_participant
PLOSX10001		girl		15.7815			0	0	0	0																														<=16 years	renting	urban	532		0
PLOSX10002		girl	11.4301	15.7204	1	1	0	0	0	0	0.557835	0.574402	4.84417	2.7825	10.9688	6.11875											walk	home	6	4	dont know	7	friend/sibling - no adult	no	yes	yes	yes	4	8	between 16 and 18	house owner	urban	551		1
PLOSX10003		girl		15.7712			0	0	0	0																														between 16 and 18	house owner	rural	512		0
PLOSX10004		boy		19.401	0	1	0	0	0	0	0.636459	0.57788	4.24444	2.45278	11.4741	7.30278																								<=16 years	house owner	urban	571		1
PLOSX10005		boy		15.648			0	0	0	0																															renting	urban	522		0
PLOSX10006		girl	10.9123	14.7163	1	1	1	1	1	1	0.706104	0.609893	6.16285	3.75868	11.7861	8.32222	0.722552	0.794055	7.01458	5.0684	11.7278	9.3125	11.2659	8.79508	78.5833	59.4167	walk	home	1	2	yes	10		no	no	yes	no	1	5	<=16 years	house owner	urban	532	646	1
PLOSX10007		girl		15.5723			0	0	0	0																															renting	rural	546		0
PLOSX10008		girl		15.5504			0	0	0	0																														>18 years	renting	urban	567		0
PLOSX10009		boy	11.2356	21.3035	1	1	1	1	1	1	0.685868	0.716994	4.58667	3.28861	11.7785	8.07847	0.626396	0.531856	5.47222	3.42778	12.0333	6.4	-9.05978	-15.4012	8.35001	-100.708	car	home	3	4	dont know	8	accompanied by adult	yes	yes	no	no	1	9	>18 years	house owner	rural	509	635	1
PLOSX10010		girl		20.3882			1	1	0	0							0.553177	0.678045	5.255	2.90694	11.3111	7.66944																		<=16 years	renting	urban	545	651	0
PLOSX10011		girl		18.5733			0	0	0	0																														<=16 years	renting	rural	566		0
PLOSX10012		girl		16.1645			0	0	0	0																														<=16 years	house owner	urban	531		0
PLOSX10013		girl	10.8137	16.7901	1	1	0	0	0	0	0.83114	0.75064	5.31806	3.99194	11.7125	9.73472											car	home	4	4	dont know	7	accompanied by adult	yes	yes	yes	no	0	9	<=16 years	house owner	urban	585		1
PLOSX10014		boy		26.5073	0	0	0	0	0	0																	car	home	4	5	yes	10	accompanied by adult	no	no	no	no	2	5	<=16 years	renting	urban	545		1
PLOSX10015		girl		14.8628			0	0	0	0																															renting	urban	501	658	0
PLOSX10016		girl		18.2121	0	0	0	0	0	0																														between 16 and 18	house owner	urban	565		1
PLOSX10017		boy	11.4986	16.1436	1	1	0	0	0	0	0.608269	0.599896	6.68056	4.00764	11.5389	7.01875											car	other/park/shops	4	4	no	7	accompanied by adult	no	yes	no	no	1	5	<=16 years	house owner		571		1
PLOSX10018		boy		17.8935			0	0	0	0																														between 16 and 18	renting	urban	504		0
PLOSX10019		girl		17.9849	0	0	0	0	0	0																														>18 years	house owner	urban	520		1
PLOSX10020		girl		20.0797			0	0	0	0																														>18 years	house owner	rural	538		0
PLOSX10021		boy	11.2301	18.0507	1	1	1	1	1	1	0.637696	0.610306	4.79097	2.92396	10.7549	6.85833	0.798615	0.814855	5.31389	4.24375	9.58333	7.80903	18.8309	17.7159	79.1875	57.0417	walk	friends house	4	8	yes	8	friend/sibling - no adult	yes	yes	no	no	3	5	<=16 years	house owner	rural	540	604	1
PLOSX10022		boy		21.3827			0	0	0	0																																urban	569	646	0
PLOSX10023		girl		23.6444			0	0	0	0																														between 16 and 18	house owner	urban	562		0
PLOSX10024		boy		18.0782	0	0	0	0	0	0																														between 16 and 18	renting	rural	560		1
PLOSX10025		girl		25.6274			0	0	0	0																														<=16 years	house owner	rural	550		0
PLOSX10026		girl	11.4658	20.4082	1	0	1	1	1	0		0.707218	6.43611	4.55174			0.69961	0.705168	5.6325	3.94056	9.03055	6.36806	-0.760812		-36.6709		car		4	4	dont know	9	accompanied by adult	yes	yes	no	no	1	10	>18 years	house owner	rural	536	602	1
PLOSX10027		boy		18.2739			0	0	0	0																														between 16 and 18	renting	urban	510		0
PLOSX10028		boy		20.9865			0	0	0	0																														<=16 years	house owner	urban	531		0
PLOSX10029		girl		27.9732			0	0	0	0																														<=16 years	house owner	urban	537		0
PLOSX10030		boy		19.9797			0	0	0	0																														<=16 years	house owner	rural	550		0
PLOSX10031		girl		14.63			0	0	0	0																														between 16 and 18	house owner	urban	509		0
PLOSX10032		girl	11.4767	14.9498	1	1	1	1	1	1	0.649934	0.643406	5.85556	3.7675	12.0493	7.83125	0.717095	0.723048	5.69194	4.08167	11.6847	8.44861	7.36893	7.3114	18.85	37.0417	walk	home	6	4	yes	9	friend/sibling - no adult	yes	no	no	no	3	9	between 16 and 18	house owner	urban	562	657	1
PLOSX10033		girl		17.2869			0	0	0	0																														between 16 and 18	house owner	urban	523		0
PLOSX10034		boy		16.2858			0	0	0	0																																urban	559		0
PLOSX10035		boy	11.663	16.0428	1	1	0	0	0	0	0.653281	0.627314	4.26111	2.67306	9.11319	5.95347											car	home	4	2	no	11	friend/sibling - no adult	yes	yes	yes	no	3	7	between 16 and 18	house owner		562		1
PLOSX10036		boy		13.2406			0	0	0	0																														between 16 and 18	house owner	rural	505		0
PLOSX10037		girl		21.9821			0	0	0	0																														<=16 years	renting	urban	545		0
PLOSX10038		girl		16.852			1	1	0	0							0.53855	0.642958	6.45509	3.47639	9.82222	6.31528																		<=16 years	house owner	rural	575		0
PLOSX10039		girl	11.3589	17.8231	1	1	0	0	0	0	0.692088	0.563862	5.51319	3.10868	8.74167	6.05											walk		5	2	no	8	friend/sibling - no adult	yes	no	yes	yes	2	9	<=16 years	renting	urban	517		1
PLOSX10040		boy		19.2938			0	0	0	0																														<=16 years	house owner	urban	562		0
PLOSX10041		boy		17.0066			0	0	0	0																														between 16 and 18	house owner	urban	531		0
PLOSX10042		boy	11.2301	21.9425	1	1	0	0	0	0	0.67547	0.649659	5.54222	3.60056	12.6208	8.525											car	home	6	3	dont know	9	friend/sibling - no adult	no	yes	yes	no	0	9	<=16 years	house owner	urban	519		1
PLOSX10043		boy	10.8274	16.8235	1	1	1	1	1	1	0.692962	0.639967	5.08056	3.25139	9.31389	6.45417	0.724855	0.819069	5.2225	3.78556	10.5319	8.62639	8.4888	12.6107	32.05	130.333	walk	home	3	4	dont know	8	friend/sibling - no adult	yes	no	yes	no	2	8	<=16 years	house owner	urban	539	622	1
PLOSX10044		boy	11.1233	17.3828	1	1	1	0	1	0	0.696712	0.601179	4.43611	2.6669	10.6243	7.40208	0.695049		3.15625	2.19375			9.38702		-28.3889		car	home	8	4	no	9	accompanied by adult	yes	yes	no	no	4	10	<=16 years	house owner	rural	580	605	1
PLOSX10045		boy	10.8548	16.5768	1	1	0	0	0	0	0.740298	0.663513	7.1191	4.72361	10.7361	7.94792											cycle	home	6	2	yes	7	friend/sibling - no adult	yes	yes	yes	yes	4	8	<=16 years	house owner	urban	544		1
PLOSX10046		boy		17.7909			0	0	0	0																														<=16 years	house owner	urban	569		0
PLOSX10047		girl	11.3151	15.3676	1	1	1	1	1	1	0.65986	0.673733	4.96611	3.34583	10.4062	6.86667	0.796	0.744799	4.95778	3.94639	11.3826	8.47778	12.2267	8.49391	36.0333	96.6666	car	other/park/shops	3	2	no	9	friend/sibling - no adult	yes		no	no	0	10	<=16 years	house owner	rural	518	622	1
PLOSX10048		girl	11.0137	14.4193	1	1	1	1	1	1	0.572049	0.673295	4.00889	2.69917	9.75417	5.57986	0.683354	0.634728	5.49306	3.7537	12.9299	8.20694	1.00589	6.2679	63.2722	157.625	car	home	6	2	no	9	accompanied by adult	yes	no	no	no	0	11	>18 years	house owner		554	632	1
PLOSX10049		girl		15.4803	0	0	0	0	0	0																														>18 years	house owner	urban	533		1
PLOSX10050		girl	11.7589	17.6202	1	1	0	0	0	0	0.585914	0.620538	6.44333	3.99833	12.1083	7.09444											cycle	home	6	4	yes	9	alone	yes	yes	no	no	3	6	<=16 years	renting	urban	531		1
PLOSX10051		boy	11.0411	15.0318	1	1	0	0	0	0	0.570715	0.655365	5.96444	3.90889	12.791	7.3											walk	home	4	4	yes	7	accompanied by adult	yes	yes	yes	no	0	9	between 16 and 18	house owner	rural	547		1
PLOSX10052		girl		21.8256			0	0	0	0																														between 16 and 18	house owner	urban	575		0
PLOSX10053		girl	11.1644	15.7469	1	0	1	1	1	0		0.658374	5.19167	3.41806			0.811712	0.894204	5.69826	4.62535	9.66875	8.64583	15.3338		72.4375		car	home	4	8	yes	5	accompanied by adult	no	yes	no	no	2	5	<=16 years	renting	urban	567	651	1
PLOSX10054		boy	11.8027	18.2454	1	1	1	1	1	1	0.695075	0.690659	6.06667	4.19	12.7035	8.82986	0.684731	0.725843	6.63785	4.54514	10.6007	7.69444	-0.592846	3.07688	21.3084	-68.125	car	home	6	2	yes	8	accompanied by adult	no	yes	no	no	2	9	between 16 and 18	house owner	rural	549	656	1
PLOSX10055		girl	11.3808	14.6017	1	1	0	0	0	0	0.566087	0.556677	6.71694	3.73917	10.6604	6.03472											walk	home	6	4	dont know	9	friend/sibling - no adult	yes	yes	yes	no	3	8	<=16 years	house owner	urban	562		1
PLOSX10056		boy		14.217			0	0	0	0																														>18 years	house owner	urban	562		0
PLOSX10057		girl	11.1096	19.7597	1	1	0	0	0	0	0.521944	0.618305	4.96833	3.07194	10.459	5.45903											car	home	4	3	no	8	accompanied by adult	yes	yes	yes	no	0	10	>18 years	house owner	rural	590		1
PLOSX10058		girl		16.3035			0	0	0	0																														between 16 and 18	renting	urban	504		0
PLOSX10059		girl	11.5233	16.4625	1	1	0	0	0	0	0.812649	0.74656	6.05556	4.52083	11.6167	9.44028											car		2	3	yes	6	friend/sibling - no adult	yes	yes	no	no	3	4	between 16 and 18	house owner	urban	558		1
PLOSX10060		girl		18.4145			1	1	0	0							0.757391	0.769612	6.00417	4.5475	11.2069	8.625																		>18 years	house owner	urban	562	657	0
PLOSX10061		boy		19.3201			0	0	0	0																														>18 years	house owner	rural	575		0
PLOSX10062		boy	11.7918	16.7294	1	1	0	0	0	0	0.692878	0.798681	5.6875	4.5425	11.9931	8.30972											car	home	2	6	dont know	10	accompanied by adult	no	no	yes	no	2	6	>18 years	house owner	urban	569		1
PLOSX10063		girl		18.5529			0	0	0	0																														between 16 and 18	renting	urban	559		0
PLOSX10064		girl		25.0931			0	0	0	0																																urban	537		0
PLOSX10065		girl		16.2051			0	0	0	0																														<=16 years	renting	urban	545		0
PLOSX10066		boy		20.9779			0	0	0	0																														>18 years	renting	rural	530		0
PLOSX10067		girl		26.691			0	0	0	0																														<=16 years	house owner	urban	509		0
PLOSX10068		girl	11.3671	17.8812	1	1	1	0	1	0	0.761472	0.64254	5.7919	3.72153	9.32222	7.09861	0.655751		5.99694	3.9325			1.32104		12.6583		car	other/park/shops	2	4	yes	6	accompanied by adult	no	yes	yes	no	0	3	<=16 years	house owner	urban	522	650	1
PLOSX10069		girl		19.763			0	0	0	0																														<=16 years	house owner	urban	584		0
PLOSX10070		girl		23.3313			0	0	0	0																														<=16 years	renting	urban	536		0
PLOSX10071		girl		16.9548			0	0	0	0																														between 16 and 18	house owner	urban	531		0
PLOSX10072		girl		21.809			0	0	0	0																														<=16 years	house owner	urban	561		0
PLOSX10073		girl	11.1041	21.6293	1	1	0	0	0	0	0.644097	0.589186	5.48819	3.23357	12.759	8.21806											car	home	7	0	no	8	accompanied by adult	yes	yes	no	no	3	12	<=16 years	house owner	urban	553		1
PLOSX10074		girl	11.0493	20.1197	1	1	0	0	0	0	0.581809	0.560199	4.52778	2.53646	10.7042	6.22778											car	other/park/shops	4	2	no	9	accompanied by adult	yes	yes	yes	no	3	10	<=16 years	house owner	urban	565		1
PLOSX10075		girl	11.674	20.1973	1	1	0	0	0	0	0.689336	0.618928	3.75694	2.32528	8.84305	6.09583											walk	home	4	3	yes	7	friend/sibling - no adult	no	yes	no	no	2	7	>18 years	house owner	urban	522		1
PLOSX10076		girl	11.5014	16.122	0	1	0	0	0	0	0.762996	0.657363	2.33889	1.5375	8.60278	6.56389											car	other/park/shops	1	3	dont know	7	accompanied by adult	yes	yes	no	no	3		<=16 years	renting	urban	584		1
PLOSX10077		boy		19.8072			0	0	0	0																														<=16 years	renting	rural	514		0
PLOSX10078		boy		15.6756			0	0	0	0																														<=16 years	house owner	urban	571		0
PLOSX10079		boy	10.9808	13.8511	1	1	0	0	0	0	0.544841	0.470873	5.045	2.37556	11.2201	6.11319											walk	other/park/shops	3	4	yes	9	accompanied by adult	yes	yes	no	no	0	9	between 16 and 18	house owner	rural	575		1
PLOSX10080		boy	11.2904	15.7791	1	1	1	1	1	1	0.623046	0.637326	5.93681	3.78368	12.7042	7.91528	0.612057	0.67096	6.75035	4.1316	11.6986	7.84931	-2.5269	4.79146	20.875	-3.95837	car	other/park/shops	0	4	yes	9	accompanied by adult	yes	yes	yes	no	0	5	<=16 years	renting	rural	588	615	1
PLOSX10081		girl	11.0795	15.5332	1	0	0	0	0	0		0.577145	5.61111	3.23843													car	other/park/shops	1	1	yes	11	accompanied by adult	yes	yes	yes	no	1	10	<=16 years	house owner	urban	565		1
PLOSX10082		girl		15.4671			0	0	0	0																														between 16 and 18	house owner	urban	516		0
PLOSX10083		girl		16.9769			1	0	0	0							0.778867		5.17222	4.02847																				>18 years	house owner	urban	557	618	0
PLOSX10084		boy		29.1778	0	0	0	0	0	0																														between 16 and 18	house owner	urban	572		1
PLOSX10085		boy	10.8356	16.6009	1	1	1	1	1	1	0.66925	0.693591	5.09667	3.535	10.9306	7.31528	0.713005	0.690943	4.37604	3.12014	10.5653	7.3	1.94142	2.16922	-24.8917	-0.916656	walk	home	3	5	yes	11	accompanied by adult	yes	yes	yes	no	0	8	>18 years	house owner	urban	555		1
PLOSX10086		boy	10.6849	22.3093	1	1	0	0	0	0	0.679223	0.632846	5.24965	3.32222	9.96713	6.76991											car	home	3	6	dont know	5	accompanied by adult	yes	yes	no	no	3	4	>18 years	house owner	urban	560		1
PLOSX10087		boy	10.8712	14.9912	1	1	0	0	0	0	0.590378	0.427187	6.16306	2.63278	11.413	6.73796											car	home	4	2	no	9	accompanied by adult	yes	yes	yes	yes	2		>18 years	renting		506		1
PLOSX10088		girl		17.5053			0	0	0	0																														between 16 and 18	house owner	rural	538		0
PLOSX10089		boy	11.126	17.6755	1	1	1	1	1	1	0.645043	0.598863	6.35139	3.80361	13.7771	8.88681	0.692772	0.638472	7.22139	5.00278	14.0722	8.98472	9.39093	-0.657052	71.95	5.87494	walk	other/park/shops	5	4	dont know	5	friend/sibling - no adult	yes	yes	yes	no	3	7	<=16 years	house owner	urban	528	621	1
PLOSX10090		boy		17.9922			0	0	0	0																														<=16 years	house owner	urban	546		0
PLOSX10091		boy	11.389	15.4692	1	1	0	0	0	0	0.722212	0.702277	5.01306	3.52056	11.4521	8.27083											walk	home	3	6	dont know	7	alone	yes	yes	yes	no	2	8	between 16 and 18	house owner	rural	558		1
PLOSX10092		girl	11.3123	19.2723	1	1	0	0	0	0	0.637323	0.659207	5.48639	3.61667	12.4326	7.92361											car	other/park/shops	6	1	dont know	9	accompanied by adult	no	no	no	no	0	4	<=16 years	renting	rural	527		1
PLOSX10093		girl	11.4493	14.6787	1	1	0	0	0	0	0.714542	0.636208	6.50938	4.14132	11.9812	8.56111											walk	home	7	3	yes	9	alone	no	yes	no	no	3	8	<=16 years	renting		529		1
PLOSX10094		girl	10.6658	17.8763	1	0	0	0	0	0		0.517868	4.8425	2.50778													walk	home	4	1	dont know	11	friend/sibling - no adult	no	no	yes	no	2	7	between 16 and 18	house owner	urban	589		1
PLOSX10095		boy	11.0712	17.5741	1	1	1	1	1	1	0.568745	0.731071	4.60417	3.36597	9.98056	5.67639	0.780455	0.806496	5.92639	4.62528	10.5403	8.50069	4.93838	23.7751	75.5583	169.458	car	home	6	4	yes	9	friend/sibling - no adult	yes	yes	no	no	3	9			urban	560	644	1
PLOSX10096		girl		17.827			0	0	0	0																														between 16 and 18	renting	urban	544		0
PLOSX10097		boy		17.361			0	0	0	0																														<=16 years	house owner	urban	531		0
PLOSX10098		boy		17.4724			0	0	0	0																														between 16 and 18	renting	urban	525		0
PLOSX10099		boy		23.6543			0	0	0	0																														<=16 years	renting	urban	555		0
PLOSX10100		girl	11.4274	14.0535	1	1	0	0	0	0	0.722096	0.691231	4.7463	3.28079	11.0125	7.95208											walk	home	6	2	yes	9	friend/sibling - no adult	yes	yes	yes	no		8	<=16 years	house owner	rural	574		1
PLOSX10101		boy		14.4856			0	0	0	0																														between 16 and 18	house owner	rural	556		0
PLOSX10102		boy		20.0203			0	0	0	0																														>18 years	house owner	rural	577		0
PLOSX10103		boy	11.0274	23.0768	1	1	0	0	0	0	0.653306	0.46663	6.27431	2.92778	7.51944	4.9125											car	home	2	4	yes	8	accompanied by adult	yes	yes	yes	no	3	8	between 16 and 18	house owner	rural	588		1
PLOSX10104		girl		15.3571			0	0	0	0																														between 16 and 18	house owner	urban	585		0
PLOSX10105		boy		18.1683			0	0	0	0																														>18 years	house owner	urban	572		0
PLOSX10106		girl		22.8449			0	0	0	0																														between 16 and 18	house owner	urban	559		0
PLOSX10107		boy		19.4992			0	0	0	0																																rural	522		0
PLOSX10108		boy		23.2606			0	0	0	0																														>18 years	house owner	urban	522		0
PLOSX10109		girl		31.6382			0	0	0	0																														<=16 years	renting	urban	504		0
PLOSX10110		girl	10.8082	14.0502	1	1	1	1	1	1	0.697232	0.682658	5.12417	3.49806	9.93611	6.92778	0.786496	0.719328	5.36354	4.2184	11.0771	7.96806	10.3837	2.20957	43.2208	62.4167	car	other/park/shops	5	2	dont know	9	accompanied by adult	yes	yes	no	no	1	8	between 16 and 18	house owner	urban	573	628	1
PLOSX10111		girl	11.4849	20.1631	1	0	0	0	0	0		0.711929	3.40194	2.42194													walk	home		4	no	9	friend/sibling - no adult	yes	no	no	no	2	6	between 16 and 18	house owner	urban	531	645	1
PLOSX10112		girl	11.789	16.4712	1	1	1	1	1	1	0.714652	0.684886	5.79375	3.96806	10.0194	7.16042	0.737517	0.689476	5.50035	4.0566	9.35694	6.45139	5.2631	-2.5176	5.3125	-42.5417	walk	home	6	3	dont know	7	friend/sibling - no adult	no	yes	no	no	3	8	between 16 and 18	house owner	urban	531	645	1
PLOSX10113		boy	11.1589	16.6768	1	1	1	1	1	1	0.625733	0.730757	5.47188	3.99861	11.7285	7.33889	0.780249	0.786348	5.41806	4.22743	16.1153	12.6722	4.94916	16.0616	13.7291	320	car	home	5	4	dont know	8	accompanied by adult	yes	yes	no	no	0	7	between 16 and 18	house owner	urban	537	644	1
PLOSX10114		boy		18.4183			0	0	0	0																														between 16 and 18	house owner	urban	550		0
PLOSX10115		boy		16.9811			0	0	0	0																														<=16 years	house owner	urban	544		0
PLOSX10116		boy	11.389	18.1934	1	1	1	1	1	1	0.606152	0.586919	6.15833	3.61444	11.9424	7.23889	0.759667	0.707507	5.86917	4.45861	11.3417	8.02431	17.2748	10.1355	50.65	47.125	walk	other/park/shops	4	2	yes	9	alone	no	yes	yes	no	2	9	between 16 and 18	house owner	urban	570	635	1
PLOSX10117		girl		18.7674			0	0	0	0																														>18 years	house owner	urban	591		0
PLOSX10118		girl		18.5923			0	0	0	0																														<=16 years	house owner	urban	584		0
PLOSX10119		girl	11.3781	17.4779	0	1	0	1	0	1	0.574564	0.614258	4.36389	2.68056	9.23889	5.30833	0.582832	0.692705	4.15833	2.42361	8.87222	6.14583		11.8141		50.25	bus/train	home	2	4	no	7	friend/sibling - no adult	yes	yes	no	no	3	5	>18 years	house owner		506	616	1
PLOSX10120		girl	11.3836	18.7031	1	1	1	0	1	0	0.686553	0.70868	5.64861	4.00306	11.6403	7.99167	0.740374		6.3125	4.67361			3.16945		40.2333		car	other/park/shops	5	4	yes	8	accompanied by adult	yes	no	no	no	0	5	between 16 and 18	renting	rural	527	601	1
PLOSX10121		girl	11.2411	15.9466	0	1	0	0	0	0	0.556149	0.655262	6.94167	4.54861	12.7514	7.09167											car	friends house	6	5	dont know	6	friend/sibling - no adult	yes	yes	no	no	1	7	<=16 years	renting		579		1
PLOSX10122		girl		14.8295			0	0	0	0																														>18 years	house owner	urban	572		0
PLOSX10123		boy	11.1233	18.2121	1	1	0	0	0	0	0.627647	0.691021	4.7675	3.29444	10.2986	6.46389											cycle	home	6	6	no	9	alone	yes	yes	yes	yes	3	3	between 16 and 18	renting	urban	569		1
PLOSX10124		girl		18.1629			0	0	0	0																														between 16 and 18	house owner	rural	524		0
PLOSX10125		girl		18.494			0	0	0	0																														between 16 and 18	house owner	urban	510		0
PLOSX10126		boy	11.2247	16.963	1	1	0	0	0	0	0.505403	0.493157	5.82472	2.8725	12.1451	6.13819											walk	home	4	2	no	9	accompanied by adult	yes	yes	yes	yes	4	8	between 16 and 18	renting	urban	511		1
PLOSX10127		boy	11.3041	15.8369	1	1	1	1	1	1	0.554863	0.648151	5.91083	3.83111	13.1514	7.29722	0.718486	0.719293	5.51458	3.96215	9.27222	6.66944	7.03356	16.443	7.8625	-37.6667	bus/train	home	1	5	dont know	8	friend/sibling - no adult	no	yes	no	no	2	7	between 16 and 18	renting	rural	573	618	1
PLOSX10128		girl	10.9178	16.3071	1	1	1	1	1	1	0.702139	0.654249	5.56458	3.64062	9.44931	6.63472	0.690832	0.637018	5.64687	3.90104	10.2201	6.51042	3.65826	-6.51202	15.625	-7.45834	walk	home	6		no	8	friend/sibling - no adult	yes	no	yes	no	0	9	between 16 and 18	house owner	urban	573	628	1
PLOSX10129		boy	10.9151	17.9631	1	1	0	0	0	0	0.638946	0.623447	5.36444	3.34444	12.5424	8.01389											car	other/park/shops	6	3	yes	9	accompanied by adult	yes	yes	yes	no	0	9	>18 years	house owner	rural	502		1
PLOSX10130		boy		19.5898			0	0	0	0																														<=16 years	renting	urban	504		0
PLOSX10131		girl		14.4299			0	0	0	0																														between 16 and 18	house owner	urban	562		0
PLOSX10132		boy		18.6734			0	0	0	0																														<=16 years	renting	rural	513		0
PLOSX10133		girl		25.9967	0	0	0	0	0	0																														>18 years	house owner	urban	560		1
PLOSX10134		boy	11.6986	17.1785	1	1	0	0	0	0	0.717716	0.660673	5.20639	3.43972	12.1479	8.71875											cycle	home	2	5	yes	3	friend/sibling - no adult	no	yes	yes	yes	4	4	<=16 years	house owner	urban	531		1
PLOSX10135		girl		17.7876			0	0	0	0																														<=16 years	renting	rural	518		0
PLOSX10136		boy		19.9715			0	0	0	0																														<=16 years	house owner	rural	590		0
PLOSX10137		boy	11.1534	14.2959	1	1	0	0	0	0	0.753433	0.684336	6.72083	4.59931	11.6319	8.76389											walk	home	4	4	dont know	9	friend/sibling - no adult	no	yes	no	no	3	9	<=16 years	house owner		531		1
PLOSX10138		boy	11.4986	18.9435	1	0	0	0	0	0		0.519911	4.9875	2.59306													walk	home	5	6	yes	9	accompanied by adult	no	yes	yes	no	3	6	<=16 years	house owner		511		1
PLOSX10139		boy		19.6767			0	0	0	0																														>18 years	house owner	rural	512		0
PLOSX10140		boy		16.9593			0	0	0	0																														<=16 years	house owner	urban	522		0
PLOSX10141		boy	11.6548	14.6569	0	0	0	0	0	0		0.667376	5.22361	3.48611													car	home	3	8	yes	9	friend/sibling - no adult	yes	yes	no	no	4	6	between 16 and 18	house owner	rural	565		1
PLOSX10142		girl	10.8959	17.3249	1	1	0	0	0	0	0.698243	0.588601	4.31736	2.5412	12.0958	8.44583											car	other/park/shops	4	2	dont know	9	accompanied by adult	yes	yes	yes	no	2		between 16 and 18	renting	urban	562		1
PLOSX10143		boy	10.8767	15.7679	1	1	0	0	0	0	0.529277	0.508846	5.18111	2.63639	10.6146	5.61806											cycle	home	2	4	dont know	10	alone	no	yes	yes	no	3	6	<=16 years	house owner	urban	555	624	1
PLOSX10144		boy		17.6192	0	1	0	0	0	0	0.404332				8.91389	3.60417																								between 16 and 18	house owner	urban	591		1
PLOSX10145		boy		17.8199			0	0	0	0																																urban	581		0
PLOSX10146		girl	11.3452	15.0464	1	1	1	1	1	1	0.619485	0.702958	5.7044	4.00995	12.4028	7.68333	0.754249	0.72669	6.33264	4.77639	9.10139	6.61389	5.12911	10.7205	45.9861	-64.1666	car	home	1	4	dont know	10	accompanied by adult	yes	yes	no	no	4	9	between 16 and 18	house owner	urban	518	661	1
PLOSX10147		girl		17.3411			0	0	0	0																														between 16 and 18	renting	rural	533		0
PLOSX10148		girl	11.1808	15.7211	1	1	1	1	1	1	0.675005	0.578213	7.10667	4.10917	12.8806	8.69444	0.518619	0.593506	6.4059	3.32222	14.0514	8.33958	-5.9594	-8.14995	-47.2167	-21.2917	walk	home	3	2	yes	6	friend/sibling - no adult	yes	yes	no	no	4	8	<=16 years	house owner	urban	562	657	1
PLOSX10149		girl		20.6015			0	0	0	0																														<=16 years	house owner	rural	515		0
PLOSX10150		boy		15.0006			0	0	0	0																														>18 years	house owner	urban	522		0
PLOSX10151		girl		15.6105			0	0	0	0																														between 16 and 18	house owner	urban	586		0
PLOSX10152		boy		21.1183	1	0	0	0	0	0		0.577555	5.18148	2.99259																										<=16 years	renting	rural	533		1
PLOSX10153		girl	11.1781	16.3966	1	1	0	0	0	0	0.706602	0.705021	5.40528	3.81083	11.3493	8.01944											car	home	4	2	no	8	accompanied by adult	yes	yes	yes	no	1	7	between 16 and 18	house owner	urban	544		1
PLOSX10154		boy		21.4567			0	0	0	0																																urban	518		0
PLOSX10155		boy	10.7425	15.371	1	1	0	0	0	0	0.645732	0.635881	5.64528	3.58972	10.8694	7.01875											car	other/park/shops	2	3	dont know	7	accompanied by adult	yes	yes	yes	no	2	5	<=16 years	house owner	rural	512		1
PLOSX10156		girl		15.9158			0	0	0	0																														between 16 and 18	house owner	urban	511		0
PLOSX10157		girl	10.9918	21.2741	1	0	1	1	1	0		0.641549	5.76458	3.69826			0.60276	0.727875	5.53472	3.33611	11.3229	8.24167	-3.87889		-21.7292		walk		2	3	yes	7	friend/sibling - no adult	yes	yes	yes	no	2	7	>18 years	house owner	urban	539	622	1
PLOSX10158		boy		16.215	0	0	0	0	0	0																														between 16 and 18	renting	urban	501		1
PLOSX10159		boy		20.8282			1	0	0	0							0.690743		2.66319	1.83958																						rural	517	638	0
PLOSX10160		girl		18.3845			0	0	0	0																														<=16 years	house owner	urban	544		0
PLOSX10161		girl	11.5973	17.4062	1	1	0	0	0	0	0.652484	0.605469	5.82056	3.52417	11.0986	7.24167											walk	other/park/shops	7	1	dont know	10	friend/sibling - no adult	no	yes	no	no	0	7	<=16 years	house owner	urban	544		1
PLOSX10162		girl		37.4474			1	1	0	0							0.82612	0.837399	5.51944	4.55972	9.67778	8.10417																		<=16 years		rural	568	657	0
PLOSX10163		boy		25.7508			0	0	0	0																														between 16 and 18	house owner	rural	583		0
PLOSX10164		boy		14.7982			0	0	0	0																														between 16 and 18	house owner	urban	535		0
PLOSX10165		girl		19.6358			0	0	0	0																														>18 years	house owner	rural	554		0
PLOSX10166		boy	11.2301	15.1582	1	0	0	0	0	0		0.725382	6.14491	4.45741																										>18 years	house owner	urban	571		1
PLOSX10167		boy		24.3086			0	0	0	0																																urban	561		0
PLOSX10168		girl		20.6758	1	1	0	0	0	0	0.731398	0.671626	4.0456	2.71713	9.30486	6.80556																								between 16 and 18	house owner	urban	569		1
PLOSX10169		boy		16.2508			0	0	0	0																														between 16 and 18	house owner	rural	575		0
PLOSX10170		girl	11.7753	18.712	1	1	0	0	0	0	0.678615	0.683951	5.52833	3.78111	11.4889	7.79653											walk	home	6	4	dont know	8	friend/sibling - no adult	yes	yes	yes	no	4	7	<=16 years	house owner	urban	556		1
PLOSX10171		girl		22.0942			0	0	0	0																														<=16 years	renting	urban	567		0
PLOSX10172		boy	11.5945	19.2898	1	1	0	0	0	0	0.615192	0.639379	5.94653	3.80208	13.3021	8.18333											bus/train	home	3	3	dont know	6	friend/sibling - no adult	no	yes	yes	no	3	8	<=16 years	house owner	rural	556		1
PLOSX10173		boy		14.4277	0	0	0	0	0	0																														<=16 years	house owner	urban	535		1
PLOSX10174		boy		16.8158			0	0	0	0																														<=16 years	house owner	urban	591		0
PLOSX10175		boy	10.7753	18.3754	1	1	1	1	1	1	0.821842	0.711697	4.58021	3.25972	8.7625	7.20139	0.690614	0.708701	6.30639	4.35528	11.3333	8.03194	-2.10838	-11.3141	65.7333	49.8333	walk	home	3	4	yes	9	alone	yes	yes	yes	yes	3	6	<=16 years	house owner	urban	510	637	1
PLOSX10176		boy		16.9957			0	0	0	0																														>18 years	renting		578		0
PLOSX10177		boy	11.2712	15.6307	1	1	0	0	0	0	0.709905	0.533758	5.28681	2.82188	10.6215	7.54028											bus/train	home	6	2	dont know	8	friend/sibling - no adult	no	yes	no	no	2	9	<=16 years	renting	rural	541		1
PLOSX10178		girl	11.2658	16.3528	1	1	0	0	0	0	0.726907	0.748307	6.30729	4.71979	12.0965	8.79306											car	friends house	5	5	yes	8	accompanied by adult	yes	yes	yes	no	0	6	<=16 years	house owner	urban	537		1
PLOSX10179		girl	10.7808	16.2666	1	1	1	1	1	1	0.755545	0.704164	5.29667	3.72972	10.5507	7.97153	0.761842	0.610405	5.26319	4.00972	12.8944	7.87083	5.76779	-14.514	16.8	-6.04169	walk	home	4	5	yes	9	accompanied by adult	yes		no	no	0	4	between 16 and 18	house owner	urban	522	650	1
PLOSX10180		boy	11.2658	16.9891	1	0	0	0	0	0		0.644646	4.43611	2.85972													walk	home	4	2	dont know	9	accompanied by adult	no	yes	yes	no	3	6	<=16 years	house owner	urban	531		1
PLOSX10181		boy		20.7926			0	0	0	0																														between 16 and 18	renting	urban	567		0
PLOSX10182		boy		16.2307			1	1	0	0							0.722606	0.745565	6.07139	4.38722	11.3924	8.49375																		<=16 years	house owner	rural	588		0
PLOSX10183		girl	11.2548	17.8522	1	1	0	0	0	0	0.64671	0.713758	5.45382	3.89271	10.7639	6.96111											car	other/park/shops	4	6	dont know	7	accompanied by adult	yes	yes	no	no	2	10	<=16 years	house owner	urban	523		1
PLOSX10184		girl		19.4834			0	0	0	0																														between 16 and 18	renting	rural	565		0
PLOSX10185		girl		16.2414	0	0	0	0	0	0																	car	home	7	1	no	5	accompanied by adult	yes	no	no	no	2	9	between 16 and 18	house owner	urban	577		1
PLOSX10186		boy		21.5328			0	0	0	0																														between 16 and 18	house owner	rural	547		0
PLOSX10187		boy	11.0822	19.7881	1	0	0	0	0	0		0.56652	5.74806	3.25639													walk	home	1	7	yes	3	alone	yes	yes	no	no	4	4	<=16 years	renting	rural	517		1
PLOSX10188		boy		15.1625			0	0	0	0																														<=16 years	renting	urban	562		0
PLOSX10189		girl	11.337	16.6529	1	1	1	1	1	1	0.585225	0.573832	5.9162	3.39491	10.0674	5.89167	0.598062	0.650423	6.27722	3.75417	11.5854	7.53542	2.42297	6.51981	21.5555	98.625	walk	home	6	3		9	accompanied by adult	no	yes	yes	no	3	7	<=16 years	renting	urban	559	658	1
PLOSX10190		boy	11.6137	16.407	1	1	0	0	0	0	0.610415	0.651022	6.29139	4.09583	11.2549	6.87014											car	home	1	1	no	7	accompanied by adult	yes	yes	no	no	2	9	>18 years	house owner	rural	546		1
PLOSX10191		girl	11.7397	23.5024	1	1	1	1	1	1	0.747227	0.729637	5.02	3.66278	11.3958	8.51528	0.712544	0.670106	6.22028	4.43222	11.0389	7.39722	-1.70929	-7.71216	46.1667	-67.0833	walk		6	3	dont know	9	friend/sibling - no adult	yes	yes	yes	no		5	between 16 and 18	house owner	urban	561	645	1
PLOSX10192		boy		16.6458			0	0	0	0																														<=16 years	renting	urban	569		0
PLOSX10193		girl		17.0762			0	0	0	0																														between 16 and 18	house owner	rural	586	656	0
PLOSX10194		girl		26.7935			0	0	0	0																														<=16 years	renting	urban	566		0
PLOSX10195		boy		16.9973	0	0	0	0	0	0																																urban	528		1
PLOSX10196		boy		25.7116			0	0	0	0																														<=16 years	house owner	urban	546		0
PLOSX10197		boy	11.5041	17.6601	1	1	0	0	0	0	0.697981	0.658393	5.58634	3.67801	10.6398	7.42639											car	other/park/shops	4	4	yes	9	accompanied by adult	yes	yes	no	no		9	<=16 years	house owner		533		1
PLOSX10198		girl		23.484			0	0	0	0																														<=16 years	house owner	urban	569	646	0
PLOSX10199		boy	11.2055	15.9609	1	1	0	0	0	0	0.628511	0.645897	4.41354	2.85069	12.8799	8.09514											car	other/park/shops	5	3	dont know	7	accompanied by adult	yes	yes	yes	no	0	7	<=16 years	house owner	rural	577		1
PLOSX10200		boy		16.3358	1	1	1	1	1	1	0.543558	0.525607	5.85778	3.07889	11.8854	6.46042	0.541653	0.623209	6.42153	3.47824	13.4764	8.39861	1.60463	7.9651	23.9611	116.292														<=16 years	house owner	rural	503	618	1
PLOSX10201		boy	11.5123	17.8015	1	1	1	1	1	1	0.707669	0.593321	4.63306	2.74889	11.2007	7.92639	0.76003	0.730861	5.64306	4.28889	11.9646	8.74444	16.6709	2.31913	92.4	49.0833	car	home	5	2	dont know	6	accompanied by adult	no	yes	no	no	2	8	between 16 and 18	house owner		554	638	1
PLOSX10202		girl		16.3455			1	0	0	0							0.787778		4.56806	3.59861																						urban	525		0
PLOSX10203		boy		25.3135	0	0	0	0	0	0																																urban	535		1
PLOSX10204		girl	11.0356	18.4414	1	0	0	0	0	0		0.548156	5.38611	2.95243													walk	home	4	0	no	7	friend/sibling - no adult	no	yes	yes	no	2	9	<=16 years	renting	urban	585		1
PLOSX10205		girl	11.4438	14.2437	1	1	0	0	0	0	0.418862	0.484307	6.35	3.07535	12.5472	5.25556											walk	home	5	3	no	8	friend/sibling - no adult	no	yes	yes	no	1	7	<=16 years	house owner	urban	561		1
PLOSX10206		boy		16.8075	0	1	0	0	0	0	0.488409	0.367955	3.45	1.26944	9.64583	4.71111																								between 16 and 18		urban	578	655	1
PLOSX10207		boy		17.6213			0	0	0	0																														<=16 years	house owner	urban	546		0
PLOSX10208		boy		22.2388			0	0	0	0																														<=16 years	house owner	urban	572		0
PLOSX10209		girl		17.7469	0	0	0	0	0	0																														between 16 and 18	house owner	urban	566		1
PLOSX10210		girl		15.9001			0	0	0	0																														between 16 and 18	house owner	rural	520		0
PLOSX10211		boy		16.5782			1	1	0	0							0.654332	0.61565	7.2625	4.75208	10.259	6.31597																		between 16 and 18	house owner	urban	509	654	0
PLOSX10212		girl	11.1863	16.5074	1	1	0	0	0	0	0.654219	0.588398	2.38229	1.40174	12.9056	8.44306											bus/train	home	3	6	dont know	9	friend/sibling - no adult	no	yes	no	no	4	5	<=16 years	renting	rural	551		1
PLOSX10213		boy		15.4191			0	0	0	0																														<=16 years	house owner	rural	547		0
PLOSX10214		girl	10.874	15.5952	1	1	0	0	0	0	0.677183	0.650086	5.17667	3.36528	11.1819	7.57222											car	home	4		yes	11	accompanied by adult	yes	yes	yes	yes	2	7	<=16 years	house owner	rural	537		1
PLOSX10215		boy		17.6789			0	0	0	0																														<=16 years	house owner	urban	511		0
PLOSX10216		girl	11.3205	15.8426	1	0	1	0	1	0		0.706966	0.515046	0.36412			0.734891		6.28148	4.6162			2.79248		255.125		walk	home	4	2	dont know	7	friend/sibling - no adult	yes	yes	yes	no	2	9	between 16 and 18	house owner	urban	561	645	1
PLOSX10217		girl		15.7915			0	0	0	0																														<=16 years	house owner	rural	511		0
PLOSX10218		boy	10.9452	15.2684	1	0	0	0	0	0		0.784389	5.4625	4.28472													walk	home	6	1	no	7	friend/sibling - no adult	no	yes	no	no	1	9	between 16 and 18	house owner	urban	531		1
PLOSX10219		boy		19.6215			0	0	0	0																														between 16 and 18	renting	urban	572		0
PLOSX10220		girl	11.3534	19.3315	1	1	0	0	0	0	0.684074	0.711896	5.14861	3.66528	12.5403	8.57847											walk	home	5	3	dont know	10	friend/sibling - no adult	yes	yes	yes	no	3	4	<=16 years	house owner	urban	559		1
PLOSX10221		boy		15.0166			0	0	0	0																														<=16 years	renting	urban	584		0
PLOSX10222		girl		16.2781			0	0	0	0																														<=16 years	house owner	urban	546		0
PLOSX10223		boy		21.3555			0	0	0	0																														<=16 years	renting	urban	565		0
PLOSX10224		girl	11.3123	20.9201	1	0	0	0	0	0		0.61058	4.89213	2.98704													walk	home	7	1	yes	8	accompanied by adult	no	no	no	no	2	6	<=16 years	house owner	urban	553		1
PLOSX10225		boy		15.9305			0	0	0	0																														<=16 years	house owner	urban	571		0
PLOSX10226		boy		16.8685			0	0	0	0																														>18 years	renting	urban	559		0
PLOSX10227		boy		20.7939			1	1	0	0							0.653721	0.683969	6.89472	4.50722	12.6965	8.68403																		>18 years	house owner	urban	537	601	0
PLOSX10228		girl		18.4864			0	0	0	0																														between 16 and 18	house owner	rural	503		0
PLOSX10229		girl	11.6	18.6587	1	1	1	1	1	1	0.447099	0.440292	6.08287	2.67824	12.2937	5.49653	0.721096	0.726122	4.81424	3.47153	9.4375	6.85278	28.0804	27.9023	47.5972	81.375	car	other/park/shops	6	1		8	accompanied by adult	no	yes	yes	no	2		<=16 years	house owner	rural	550	622	1
PLOSX10230		girl	10.9808	15.9716	1	1	0	0	0	0	0.525239	0.661844	6.08611	4.02806	13.0007	6.82847											walk	home	7	4	yes	7	alone	yes	yes	no	no	1	8	between 16 and 18	house owner	rural	507		1
PLOSX10231		boy		15.9309			0	0	0	0																														<=16 years	house owner	rural	558		0
PLOSX10232		girl		15.9421			0	0	0	0																														<=16 years	house owner	urban	561		0
PLOSX10233		boy		15.5279			0	0	0	0																														<=16 years	house owner	rural	549		0
PLOSX10234		girl	10.674	15.1668	1	1	1	1	1	1	0.681482	0.643517	4.80972	3.09514	11.2806	7.6875	0.765488	0.606011	5.08148	3.88982	11.9681	7.25278	12.1971	-7.54711	47.6806	-26.0834	walk	other/park/shops	5	7	yes	8	accompanied by adult	yes	yes	no	no	2	6	between 16 and 18	house owner	urban	555	624	1
PLOSX10235		girl	11.4932	17.5436	1	1	1	0	1	0	0.646547	0.610114	4.82454	2.94352	9.66458	6.24861	0.796712		5.05675	4.02877			18.6598		65.1151		walk	home	2	8	yes	9	friend/sibling - no adult	no	yes	no	no	3	4	<=16 years	renting	urban	562	657	1
PLOSX10236		girl		21.1477			0	0	0	0																																urban	542		0
PLOSX10237		girl	11.0027	16.3695	1	1	1	1	1	1	0.576449	0.624694	6.58722	4.115	12.2017	7.03368	0.741756	0.712524	6.6125	4.90486	8.78333	6.25833	11.7062	13.6075	47.3917	-46.5208	car	home	4	3	no	5	accompanied by adult	yes	yes	no	no	1	10	<=16 years	house owner	urban	552	663	1
PLOSX10238		girl		17.5654			0	0	0	0																														between 16 and 18	house owner		553		0
PLOSX10239		girl		18.9525			0	0	0	0																														>18 years	renting	urban	571		0
PLOSX10240		girl	11.1644	14.0154	1	1	1	1	1	1	0.676299	0.707379	6.13611	4.34056	12.5201	8.46736	0.799711	0.844906	6.92056	5.53444	10.4417	8.82222	9.23322	16.8606	71.6333	21.2917	walk	home	4	4	yes	8	alone	no	yes	yes	no	2	6	between 16 and 18	house owner	rural	575	618	1
PLOSX10241		girl		19.8259			0	0	0	0																														<=16 years	house owner	urban	562		0
PLOSX10242		girl	11.4575	16.7883	1	0	0	0	0	0		0.619305	5.79167	3.58681													car	home	2	6	yes	4	accompanied by adult	yes	yes	yes	no	3	7	<=16 years	renting	rural	589	605	1
PLOSX10243		girl	11.2055	21.8426	1	1	0	0	0	0	0.691677	0.716963	5.70694	4.09167	11.0755	7.66065											car	home	4	3	no	7	accompanied by adult	yes	yes	yes	no	2	7	<=16 years	house owner	urban	591		1
PLOSX10244		girl		16.8518			0	0	0	0																														<=16 years	house owner	urban	555		0
PLOSX10245		girl		17.6285			0	0	0	0																														<=16 years	renting	urban	545		0
PLOSX10246		girl		16.9503			0	0	0	0																														<=16 years	renting	urban	581		0
PLOSX10247		girl		18.6245			0	0	0	0																														<=16 years	renting	urban	545		0
PLOSX10248		boy		18.8122			0	0	0	0																																urban	527		0
PLOSX10249		girl		16.6459			0	0	0	0																																rural	511		0
PLOSX10250		girl	11.6301	19.6388	1	1	1	0	1	0	0.647471	0.729186	4.6075	3.35972	9.71945	6.29306	0.7543		4.46759	3.36991			2.51149		0.611084		walk	home	7	3	dont know	7	friend/sibling - no adult	yes	no	no	no	1	7	>18 years	house owner	urban	562	657	1
PLOSX10251		boy	11.337	17.3098	1	1	1	1	1	1	0.699667	0.622767	5.27083	3.2825	10.634	7.44028	0.701671	0.791499	6.2559	4.38958	10.8812	8.6125	7.89039	9.18322	66.425	70.3333	walk	home	4	3	no	6	alone	yes	yes	yes	no	4	8	<=16 years	house owner	rural	540	604	1
PLOSX10252		girl	11.2932	24.4655	1	1	1	0	1	0	0.636069	0.574087	6.23889	3.58167	11.3556	7.22292	0.617144		2.39792	1.47986			4.30572		-126.108		bus/train	home	6	0	no	9	friend/sibling - no adult	no	no	no	no	2	11	<=16 years	renting	rural	583	601	1
PLOSX10253		boy	11.5699	18.5368	1	1	1	1	1	1	0.74768	0.630444	5.49833	3.46639	13.0236	9.7375	0.783114	0.870043	6.00417	4.70194	11.259	9.79583	15.267	12.2362	74.1333	3.5	cycle	home	4	5	dont know	7	friend/sibling - no adult	yes	yes	yes	no	3	7	<=16 years	house owner	urban	561	645	1
PLOSX10254		boy		16.7207			0	0	0	0																														>18 years	house owner	urban	552		0
PLOSX10255		girl	10.8082	16.1098	1	0	0	0	0	0		0.515864	3.4691	1.78958													bus/train	other/park/shops	6	2	no	7	friend/sibling - no adult	no	yes	no	no	2	8	>18 years	renting	rural	506		1
PLOSX10256		girl		18.0481			0	0	0	0																														<=16 years	house owner	urban	569		0
PLOSX10257		girl		23.5434			1	1	0	0							0.751384	0.841333	6.58646	4.94896	9.75139	8.20417																		<=16 years	house owner	urban	532	646	0
PLOSX10258		girl	11.0822	12.7657	1	0	1	1	1	0		0.657472	4.84653	3.18646			0.742514	0.745342	4.86111	3.60944	11.4806	8.55694	8.50419		25.3792		bus/train	home	4	1	dont know	10	alone	yes	yes	yes	no	3	7	<=16 years	house owner		576	634	1
PLOSX10259		boy		15.034			1	1	0	0							0.681661	0.692259	5.31076	3.62014	9.82292	6.8																		<=16 years	renting	urban	536	602	0
PLOSX10260		girl	10.8164	16.4818	1	1	0	0	0	0	0.579716	0.605801	6.68021	4.04688	11.7431	6.80764											car		5	2	no	9	accompanied by adult	yes	yes	yes	yes	3	9	<=16 years	renting	rural	511		1
PLOSX10261		girl	11.063	16.5542	1	1	1	1	1	1	0.674205	0.662221	5.12333	3.39278	10.809	7.2875	0.688948	0.793663	5.45639	3.75917	11.2208	8.90555	2.67269	11.9458	21.9833	97.0833	walk	home	5	4	no	9	friend/sibling - no adult	yes	yes	no	no	0	9	between 16 and 18	house owner	urban	562	657	1
PLOSX10262		boy	11.3041	19.441	1	1	1	1	1	1	0.720893	0.813255	3.52778	2.86898	12.5674	9.05972	0.683452	0.515757	6.4125	4.38264	10.7097	5.52361	-12.9802	-20.5136	90.8195	-212.167	car		6	4	dont know	7	accompanied by adult	yes	yes	no	no	3	9	between 16 and 18	house owner		562	657	1
PLOSX10263		boy	11.074	14.4901	1	1	0	0	0	0	0.5671	0.577699	5.25889	3.03806	9.67153	5.48472											walk	home	1	3	yes	7	accompanied by adult	yes	yes	yes	no	0	8	between 16 and 18	house owner	rural	579		1
PLOSX10264		girl		22.2544			0	0	0	0																														>18 years	house owner	urban	519		0
PLOSX10265		boy	11.4521	15.1846	1	1	1	1	1	1	0.622527	0.612106	5.95667	3.64611	13.0215	8.10625	0.680098	0.764907	4.67917	3.18229	10.1319	7.75	6.7992	14.2381	-27.8292	-21.375	walk	friends house	5	3	no	9	friend/sibling - no adult	yes	yes	yes	no	2	8	between 16 and 18	house owner	rural	540	604	1
PLOSX10266		boy	10.9397	14.7531	1	1	0	0	0	0	0.668645	0.663257	6.46222	4.28611	11.2333	7.51111											bus/train	home	4	1	yes	9		yes	yes	no	no	4	6	between 16 and 18	house owner		510		1
PLOSX10267		girl		18.1316			1	1	0	0							0.83758	0.755723	6.92222	5.79792	9.22222	6.96944																		<=16 years	house owner	rural	518	656	0
PLOSX10268		girl		17.487			0	0	0	0																																rural	530		0
PLOSX10269		boy		16.635			0	0	0	0																																urban	579		0
PLOSX10270		girl		17.4068			0	0	0	0																														<=16 years	house owner	urban	510		0
PLOSX10271		boy		18.3204			0	0	0	0																														<=16 years	house owner	urban	522		0
PLOSX10272		boy	11.6712	15.7086	1	1	1	1	1	1	0.572119	0.66349	6.17861	4.09944	12.6431	7.23333	0.724242	0.646787	6.24944	4.52611	11.5861	7.49375	6.07525	7.46682	25.6	15.625	car	home	6	3	dont know	5	accompanied by adult	yes	yes	yes	no	0	10	>18 years	house owner	urban	562	657	1
PLOSX10273		boy		28.5075			1	1	0	0							0.764304	0.653423	5.48611	4.19306	12.375	8.08611																		>18 years	house owner	urban	570	635	0
PLOSX10274		boy	11.6795	17.0732	1	1	1	1	1	1	0.792135	0.708891	6.34833	4.50028	11.85	9.38681	0.778918	0.792662	6.0875	4.74167	8.89583	7.05139	7.00273	0.0526547	14.4833	-140.125	car	other/park/shops	4	3	yes	9	accompanied by adult	yes	yes	yes	no	0	10	between 16 and 18	house owner	rural	562	657	1
PLOSX10275		girl	11.2658	15.3057	1	1	0	0	0	0	0.696731	0.688921	5.52111	3.80361	11.6264	8.10046											car	home	4	3	yes	9	accompanied by adult	yes	yes	yes	no	0	9	>18 years	renting	urban	504		1
PLOSX10276		girl		18.927			0	0	0	0																														>18 years	house owner	urban	504		0
PLOSX10277		girl	11.7288	14.1236	1	1	1	1	1	1	0.727481	0.699494	4.22806	2.9575	13.9694	10.1625	0.744322	0.749898	6.18833	4.60611	11.8785	8.90764	4.48276	2.2417	98.9167	-75.2917	walk	home	6	3	dont know	11	friend/sibling - no adult	no	yes	yes	no	0	8	<=16 years	house owner	urban	561	645	1
PLOSX10278		boy	11.1041	17.9595	1	1	0	0	0	0	0.680159	0.718576	5.97778	4.29549	14.3431	9.75556											walk	home	2	5	dont know	9	friend/sibling - no adult	yes	yes	no	no	3	7	>18 years	house owner	urban	551		1
PLOSX10279		girl	11.6548	17.5176	1	0	0	0	0	0		0.691622	5.29653	3.66319													cycle	home	6	3	yes	7	friend/sibling - no adult	yes	no	no	no	0	8	<=16 years	house owner	rural	502		1
PLOSX10280		boy		16.3397			1	1	0	0							0.753767	0.796596	4.88472	3.68194	11.3826	9.06736																		between 16 and 18	house owner	urban	570	632	0
PLOSX10281		girl	11.3342	16.7857	1	1	1	1	1	1	0.587002	0.612005	4.51215	2.76146	11.6896	6.86181	0.653718	0.740777	4.68368	3.06181	8.62083	6.38611	4.17132	15.3775	18.0208	-28.5417	bus/train	home	6	0	no	4	friend/sibling - no adult	no	no	no	no	1	7	<=16 years	renting	rural	551	613	1
PLOSX10282		girl		18.9418			0	0	0	0																														<=16 years	renting	rural	576		0
PLOSX10283		boy	11.3534	15.5601	1	1	0	0	0	0	0.756035	0.734654	4.02306	2.95556	10.8736	8.22083											walk	home	4	5	dont know	4	accompanied by adult	yes		yes	no	0	8	between 16 and 18	house owner	rural	590		1
PLOSX10284		girl	10.8685	18.2297	1	1	0	0	0	0	0.673339	0.647287	5.38287	3.48426	9.99167	6.72778											walk	home	5	2	no	7	friend/sibling - no adult	yes	yes	yes	no	2	9	between 16 and 18	house owner	urban	571		1
PLOSX10285		boy	10.8712	15.9671	1	1	0	0	0	0	0.61453	0.639756	5.69444	3.64306	10.3715	6.37361											walk	friends house	1	5	yes	6	alone	no	yes	no	no	3	7	<=16 years	renting	urban	560		1
PLOSX10286		girl		20.437			0	0	0	0																														<=16 years	house owner	urban	528		0
PLOSX10287		boy		17.6932			0	0	0	0																																rural	550		0
PLOSX10288		girl	10.8274	18.4575	1	1	1	0	1	0	0.693466	0.662395	6.06875	4.01991	10.7882	7.48125	0.844022		5.18681	4.37778			18.1627		21.4722		walk	friends house	4	4	dont know	11	friend/sibling - no adult	yes	yes	yes	no	2	5	<=16 years	house owner	rural	540	604	1
PLOSX10289		girl		17.1537			0	0	0	0																														<=16 years	house owner	urban	561		0
PLOSX10290		boy	10.9123	18.7483	1	1	1	1	1	1	0.499522	0.673268	5.70889	3.84361	10.8938	5.44167	0.782237	0.610325	6.125	4.7912	9.52361	5.8125	10.8969	11.0803	56.8555	22.25	car	home	6	5	no	9	accompanied by adult	no	yes	no	no	3	6	<=16 years	renting	urban	501	658	1
PLOSX10291		boy	10.9178	17.5479	1	1	1	1	1	1	0.697039	0.681565	4.38778	2.99056	10.0375	6.99653	0.676612	0.735307	5.09278	3.44583	11.4257	8.40139	-0.495332	3.82677	27.3166	84.2917	car	home	5	5	dont know	8	accompanied by adult	yes	yes	yes	yes	2	7	>18 years	house owner	urban	504	621	1
PLOSX10292		boy	11.5178	16.4654	1	1	0	0	0	0	0.674919	0.533119	5.1875	2.76556	10.6597	7.19444											walk	home	6	7	yes	9	friend/sibling - no adult	no	yes	no	no	2	9	between 16 and 18	house owner	urban	571		1
PLOSX10293		girl	11.1233	20.9913	1	1	0	0	0	0	0.798094	0.743616	4.94917	3.68028	9.69236	7.73542											walk	home	3	7	yes	8	friend/sibling - no adult	no	yes	no	no	3	6	<=16 years	house owner	urban	589		1
PLOSX10294		girl	10.8986	19.5177	1	1	0	0	0	0	0.630318	0.629738	4.2575	2.68111	9.33611	5.88472											car		4	4	no	8	friend/sibling - no adult	yes	yes	yes	no	2	7	<=16 years	renting	urban	555		1
PLOSX10295		boy		18.3764			0	0	0	0																														between 16 and 18	house owner	urban	555		0
PLOSX10296		girl		15.327			0	0	0	0																														between 16 and 18	house owner	rural	543		0
PLOSX10297		girl		20.4541			0	0	0	0																														between 16 and 18	renting	rural	585		0
PLOSX10298		boy		15.4119			0	0	0	0																														>18 years	house owner	urban	552		0
PLOSX10299		boy	11.4767	18.1955	1	1	0	0	0	0	0.627027	0.577943	3.33222	1.92583	10.5347	6.60556											walk	home			no	9	alone	yes	yes	yes	no	0		<=16 years	house owner	urban	546		1
PLOSX10300		girl		22.551			0	0	0	0																														<=16 years	house owner	urban	581		0
PLOSX10301		girl		19.3505			0	0	0	0																														<=16 years	house owner	rural	547		0
PLOSX10302		boy	10.8411	16.4086	1	1	0	0	0	0	0.384306	0.527855	4.91139	2.5925	10	3.84306											walk	home	2	6	yes	5	friend/sibling - no adult	no	yes	no	no	3	6	between 16 and 18	renting	urban	545		1
PLOSX10303		girl		16.9012	0	0	1	0	0	0							0.756296		2.72986	2.06458							walk	home	6	3	no	8	friend/sibling - no adult	no	yes	yes	no	0	6	<=16 years	house owner	urban	569	646	1
PLOSX10304		girl	11.2219	18.2423	1	1	0	0	0	0	0.648163	0.662504	5.56139	3.68444	13.6861	8.87083											car	home	1	4	yes	9	accompanied by adult	yes		no	no		8	>18 years	house owner	urban	549		1
PLOSX10305		girl		17.2827			0	0	0	0																														<=16 years	house owner	urban	537		0
PLOSX10306		boy		16.7314			0	0	0	0																														>18 years	house owner	rural	518		0
PLOSX10307		girl	11.1096	15.9596	1	1	0	0	0	0	0.655025	0.634289	3.78639	2.40167	8.74861	5.73056											walk	home	5	0	dont know	7	accompanied by adult	yes	yes	yes	yes	2	7	between 16 and 18	house owner	urban	544		1
PLOSX10308		girl		15.6547			0	0	0	0																														between 16 and 18	house owner	rural	509		0
PLOSX10309		girl	11.2466	16.0523	1	1	0	0	0	0	0.67488	0.619834	6.67472	4.13722	12.3438	8.33056											car	home	4	4	yes	5	accompanied by adult	yes	yes	yes	no	2	3	>18 years	house owner	rural	582		1
PLOSX10310		boy		14.5338			0	0	0	0																														<=16 years	renting	urban	511		0
PLOSX10311		girl					0	0	0	0																																urban	585		0
PLOSX10312		boy		16.3205			0	0	0	0																														<=16 years	renting	rural	592		0
PLOSX10313		boy		15.0268			1	1	0	0							0.650733	0.72595	6.34398	4.12824	11.2611	8.175																		<=16 years	house owner	urban	585	646	0
PLOSX10314		boy	10.611	15.5735	1	1	0	0	0	0	0.474375	0.523418	6.04361	3.16333	12.0597	5.72083											walk	home		2	yes	9	alone	yes	yes	yes	no	3	8	<=16 years	renting	urban	519		1
PLOSX10315		girl		15.622			0	0	0	0																														<=16 years	house owner	urban	526		0
PLOSX10316		boy		20.4123			0	0	0	0																														<=16 years	renting	urban	567		0
PLOSX10317		boy		16.9638			0	0	0	0																														between 16 and 18	renting	rural	586		0
PLOSX10318		girl		24.8358			0	0	0	0																														between 16 and 18	renting	urban	542		0
PLOSX10319		girl		20.5643			0	0	0	0																														<=16 years	renting	rural	512		0
PLOSX10320		boy	10.9425	24.2546	1	1	1	1	1	1	0.66015	0.594256	5.42812	3.22569	12.244	8.08287	0.686766	0.767384	5.04444	3.46435	11.425	8.76736	9.25102	10.7233	14.3195	41.0695	car	other/park/shops	4	4	yes	9	accompanied by adult	no	yes	yes	no	1	8	<=16 years	house owner	rural	564	628	1
PLOSX10321		boy	11.063	17.5285	1	1	0	0	0	0	0.4675	0.538487	5.00167	2.69333	12.6708	5.92361											walk	home	3	3	dont know	7	friend/sibling - no adult	no	yes	no	no	3	6	<=16 years	house owner	urban	581		1
PLOSX10322		girl	11.5589	16.5341	1	1	1	1	1	1	0.457547	0.393144	6.22333	2.44667	11.7778	5.38889	0.671989	0.643451	7.1037	4.77361	12.2743	7.89792	27.8845	18.5904	139.617	150.542	walk	home	3	6	dont know	7	friend/sibling - no adult	yes	yes	no	no	2	4	>18 years	house owner	urban	511		1
PLOSX10323		girl		18.4812			0	0	0	0																														<=16 years	renting	urban	501		0
PLOSX10324		girl		22.0761			1	1	0	0							0.62133	0.683368	3.34687	2.07951	13.2778	9.07361																		<=16 years	house owner	rural	589	646	0
PLOSX10325		boy		17.2647	0	0	1	0	0	0							0.554472		5.76875	3.19861																				between 16 and 18	house owner	urban	504	646	1
PLOSX10326		boy		16.1073	0	0	0	0	0	0																																rural	553		1
PLOSX10327		girl		15.5171			1	1	0	0							0.789902	0.88378	4.70944	3.72	10.4208	9.20972																		between 16 and 18	house owner	urban	581	655	0
PLOSX10328		boy	11.1397	27.3865	1	1	1	1	1	1	0.430614	0.499821	6.11012	3.05397	9.51806	4.09861	0.620242	0.556335	5.86778	3.63944	12.7771	7.10833	12.0421	12.572	35.1286	180.583	car	home	5	0	yes	9	friend/sibling - no adult	no	no	yes	no	2	5	between 16 and 18	house owner	urban	534	613	1
PLOSX10329		boy		17.3617			0	0	0	0																														>18 years	house owner	urban	559		0
PLOSX10330		boy		22.8928			0	0	0	0																														<=16 years	renting	urban	504		0
PLOSX10331		girl		17.8938			0	0	0	0																														<=16 years	house owner	urban	557		0
PLOSX10332		girl		16.5254			0	0	0	0																														between 16 and 18	house owner	urban	546		0
PLOSX10333		girl	11.2301	21.59	1	1	0	0	0	0	0.655663	0.607348	5.08083	3.08583	12.2438	8.02778											car	home	6	3	no	9	friend/sibling - no adult	no	yes	yes	no	2	9	<=16 years	house owner	urban	519		1
PLOSX10334		girl		25.1248			0	0	0	0																														<=16 years	house owner	urban	519		0
PLOSX10335		girl	11.1425	14.9176	1	1	0	0	0	0	0.645351	0.681335	4.88583	3.32889	11.9132	7.68819											car	home	4	2	no	5	accompanied by adult	yes	yes	no	no	2	7	between 16 and 18	house owner	rural	515		1
PLOSX10336		girl		19.7775			0	0	0	0																														<=16 years	house owner	urban	539		0
PLOSX10337		boy		19.5002			0	0	0	0																														<=16 years	house owner	rural	546		0
PLOSX10338		boy	11.3918	14.8691	1	1	0	0	0	0	0.622289	0.591126	5.115	3.02361	11.9451	7.43333											walk	other/park/shops	0	4	no	7	friend/sibling - no adult	yes	yes	no	no	3	8	<=16 years	house owner	urban	552		1
PLOSX10339		girl	11.5753	16.2709	1	1	0	0	0	0	0.639253	0.575046	4.88125	2.80694	9.74444	6.22917											walk	home	7	2	yes	9	friend/sibling - no adult	yes		no	no		10	>18 years	house owner	rural	575		1
PLOSX10340		girl		18.126			0	0	0	0																														between 16 and 18	house owner	urban	591		0
PLOSX10341		boy		17.1153			1	1	0	0							0.695301	0.628449	6.99687	4.86493	14.0701	8.84236																		<=16 years	house owner	urban	591	629	0
PLOSX10342		boy	11.0959	20.835	1	1	0	0	0	0	0.727143	0.685443	4.79333	3.28556	11.3222	8.23287											cycle	other/park/shops	3	4	dont know	8	accompanied by adult	no	yes	yes	no	3	9	<=16 years	house owner	rural	520		1
PLOSX10343		girl	10.9973	17.1723	1	0	0	0	0	0		0.606409	3.92222	2.37847													car	home	4	4	yes	9	friend/sibling - no adult	yes	no	no	no	1	9	between 16 and 18	house owner	rural	546		1
PLOSX10344		boy		18.2545			0	0	0	0																														<=16 years	house owner	urban	526		0
PLOSX10345		boy		19.8964			0	0	0	0																														between 16 and 18	house owner	rural	574		0
PLOSX10346		boy		15.2144			0	0	0	0																														<=16 years	house owner	rural	513		0
PLOSX10347		boy		16.7012			0	0	0	0																														between 16 and 18	house owner	rural	575		0
PLOSX10348		girl		24.8651			0	0	0	0																														between 16 and 18	house owner	urban	570		0
PLOSX10349		boy	11.7041	17.1871	1	1	1	1	1	1	0.66904	0.720437	6.33528	4.56417	12.0965	8.09306	0.684234	0.703911	7.19444	4.92269	14.3819	10.1236	-3.62024	3.48715	21.5111	121.833	walk	home	1	2	yes	5	accompanied by adult	yes	yes	no	no	1	8	between 16 and 18	house owner	rural	513	604	1
PLOSX10350		boy	10.8877	15.98	1	1	0	0	0	0	0.577742	0.738416	5.32812	3.93438	9.16042	5.29236											walk	friends house	5	5	dont know	6	friend/sibling - no adult	yes	yes	no	no	3		<=16 years	house owner	urban	536		1
PLOSX10351		boy	10.8329	18.9475	1	1	1	1	1	1	0.622337	0.546057	5.40694	2.9525	13.2319	8.23472	0.623439	0.62568	4.17153	2.60069	7.65833	4.79167	7.73822	0.334358	-21.1083	-206.583	walk	home	4	0	dont know	7	friend/sibling - no adult	yes	yes	yes	no	2	6	between 16 and 18	house owner	urban	589	646	1
PLOSX10352		boy	11.4329	21.3281	1	1	0	0	0	0	0.531144	0.673772	5.01736	3.38056	15.0958	8.01806											walk	home	0	4	yes	5	friend/sibling - no adult	no	yes	yes	no	2	9	between 16 and 18	house owner	urban	509		1
PLOSX10353		boy		19.1589			0	0	0	0																														<=16 years	house owner	urban	573		0
PLOSX10354		boy		16.6367			0	0	0	0																														>18 years	house owner	rural	505		0
PLOSX10355		girl		17.7163			0	0	0	0																														<=16 years	renting	urban	532		0
PLOSX10356		boy	11.4274	16.6877	1	1	0	0	0	0	0.511128	0.627424	5.49757	3.44931	11.1708	5.70972											car	home	4	4	dont know	6	accompanied by adult	yes	no	no	no	0	10	>18 years	house owner	rural	549		1
PLOSX10357		girl		23.5238			0	0	0	0																														>18 years	house owner	rural	508		0
PLOSX10358		boy		14.6623			0	0	0	0																																urban	501		0
PLOSX10359		boy	10.8685	15.1635	1	1	0	0	0	0	0.566782	0.608331	5.30139	3.225	11.6569	6.60694											car	home	3	5	dont know	9	accompanied by adult	no	yes	no	no	0	8	>18 years	house owner	urban	577		1
PLOSX10360		boy		16.9509			0	0	0	0																														<=16 years	renting	urban	567		0
PLOSX10361		girl		16.915			0	0	0	0																														<=16 years	house owner	urban	561		0
PLOSX10362		girl	11.5397	14.8697	1	1	0	0	0	0	0.698071	0.704888	4.94444	3.48528	9.07361	6.33403											walk	home	2	6	yes	4	friend/sibling - no adult	no	yes	no	no	3	6	<=16 years	house owner	rural	579		1
PLOSX10363		girl	11.5918	15.2224	1	1	0	0	0	0	0.677647	0.754784	6.53241	4.93056	9.82361	6.65694											walk	other/park/shops	7	2	dont know	10	friend/sibling - no adult	no	yes	yes	no	2	9	<=16 years	renting	rural	556		1
PLOSX10364		girl		15.3021			0	0	0	0																																urban	565		0
PLOSX10365		girl		15.6594			0	0	0	0																															renting	urban	583		0
PLOSX10366		boy		15.4593			1	0	0	0							0.805531		4.4066	3.54965																				<=16 years	house owner		528	621	0
PLOSX10367		girl		17.4644			0	0	0	0																														>18 years	house owner	urban	518		0
PLOSX10368		boy		14.544			0	0	0	0																														between 16 and 18	house owner	rural	551		0
PLOSX10369		boy		18.3179			0	0	0	0																														<=16 years	renting	urban	523		0
PLOSX10370		boy		17.0717			0	0	0	0																														>18 years	house owner	rural	515		0
PLOSX10371		boy		18.6397			0	0	0	0																														>18 years	house owner	urban	504		0
PLOSX10372		girl	11.6849	27.6371	1	1	1	1	1	1	0.681803	0.636569	5.2184	3.32188	10.7201	7.30903	0.67892	0.788564	5.55417	3.77083	10.2868	8.11181	4.23504	10.6761	26.9375	48.1667	car	home	4	6	yes	5	accompanied by adult	no	no	no	no	2	12				524	600	1
PLOSX10373		boy	11.0877	15.9459	1	0	0	0	0	0		0.718684	4.60139	3.30694													car	home	6	5	yes	5	accompanied by adult	yes	yes	yes	no	0	9	>18 years	house owner	rural	558		1
PLOSX10374		girl		17.4282			0	0	0	0																														<=16 years	renting		584		0
PLOSX10375		boy	10.8658	18.5707	1	1	0	0	0	0	0.611634	0.557943	5.81875	3.24653	10.541	6.44722											car		4	3	no	7	friend/sibling - no adult	yes	yes	yes	no	3	8	<=16 years	house owner	urban	565	642	1
PLOSX10376		boy		16.8032			0	0	0	0																														between 16 and 18	house owner	rural	533		0
PLOSX10377		boy		18.2748			0	0	0	0																														<=16 years	house owner	urban	535		0
PLOSX10378		boy	11.6027	21.4388	1	1	0	0	0	0	0.502538	0.436171	5.95937	2.59931	11.9458	6.00324											walk	home			yes		friend/sibling - no adult	yes	yes	no	no	4	7	<=16 years	house owner	urban	546		1
PLOSX10379		boy	11.6329	18.2711	1	1	0	0	0	0	0.765681	0.775274	4.79472	3.71722	9.63194	7.375											walk	home	0	6	yes	5	friend/sibling - no adult	no	yes	no	no	3	7	<=16 years	house owner	urban	532		1
PLOSX10380		girl		18.5828			0	0	0	0																														<=16 years	house owner	urban	556		0
PLOSX10381		girl	11.1836	20.8843	1	1	0	0	0	0	0.760529	0.742751	5.77694	4.29083	10.9819	8.35208											walk	home	4	3	dont know	9	friend/sibling - no adult	no	no	no	no	3		<=16 years	house owner	urban	589		1
PLOSX10382		boy		24.2555			0	0	0	0																														between 16 and 18	renting	urban	585		0
PLOSX10383		girl		16.3911			0	0	0	0																														<=16 years	house owner	urban	578		0
PLOSX10384		boy		19.305			0	0	0	0																														between 16 and 18	house owner	rural	505		0
PLOSX10385		boy		15.8772			0	0	0	0																														<=16 years	house owner	urban	559		0
PLOSX10386		girl	10.8164	17.8963	1	1	0	0	0	0	0.696698	0.64527	5.87986	3.7941	13.4583	9.37639											cycle	home	6	2	yes	8	accompanied by adult	yes	yes	yes	no	1	7	<=16 years	house owner	rural	533		1
PLOSX10387		girl		25.1153			0	0	0	0																														<=16 years	renting	urban	581		0
PLOSX10388		boy		16.9201			0	0	0	0																																urban	560		0
PLOSX10389		girl		25.207	0	0	0	0	0	0																														between 16 and 18	house owner	urban	586		1
PLOSX10390		girl	11.3836	19.7248	1	0	0	0	0	0		0.535732	5.65167	3.02778													car		0	4	yes	7	accompanied by adult	yes	yes	yes	no	0	9	<=16 years	house owner	urban	519		1
PLOSX10391		boy		16.5699			0	0	0	0																														between 16 and 18	house owner	rural	533		0
PLOSX10392		girl	11.526	26.8096	1	1	0	0	0	0	0.846856	0.767869	4.29833	3.30056	9.74028	8.24861											car	other/park/shops	6	2	dont know	9	accompanied by adult	yes	yes	yes	no	2	7	between 16 and 18	house owner	urban	551		1
PLOSX10393		girl	11.4986	18.5137	1	1	0	0	0	0	0.728789	0.722083	5.42028	3.91389	12.2854	8.95347											car	home	3	6	yes	7	accompanied by adult	yes	yes	yes	no	1	6	>18 years	house owner	rural	550		1
PLOSX10394		girl	11.3315	15.0182	1	1	1	1	1	1	0.651583	0.587789	5.26042	3.09201	9.91389	6.45972	0.741064	0.756827	4.74056	3.51306	11.2917	8.54583	15.3275	10.5244	25.2625	125.167	walk	home	5	2	dont know	9	friend/sibling - no adult	no	yes	no	no	3	10	>18 years	renting	urban	550	622	1
PLOSX10395		boy	11.6712	18.9122	1	1	1	1	1	1	0.6328	0.687323	4.66181	3.20417	11.4076	7.21875	0.838258	0.760041	7.12083	5.9691	10.8063	8.21319	15.0935	12.7241	165.896	59.6667	car	home	5	6	yes		accompanied by adult	yes	yes	no	no	0	9	between 16 and 18	house owner	urban	562	657	1
PLOSX10396		boy	10.8356	16.7554	1	1	1	1	1	1	0.513861	0.611403	5.11574	3.12778	9.71944	4.99444	0.6546	0.713129	7.63528	4.99806	12.4306	8.86458	4.31976	19.9267	112.217	232.208														>18 years	house owner	urban	539	622	1
PLOSX10397		boy		14.0729			0	0	0	0																														<=16 years	renting	urban	565		0
PLOSX10398		boy	10.8247	17.284	1	1	0	0	0	0	0.717602	0.671685	4.59417	3.08583	13.5521	9.725											car	home	4	6	no	9	accompanied by adult	no	yes	no	no	3	9	<=16 years	renting	urban	573		1
PLOSX10399		boy	10.9479	16.11	1	1	1	1	1	1	0.484601	0.553284	5.63889	3.11991	8.65833	4.19583	0.698811	0.661441	5.84259	4.08287	10.2764	6.79722	14.5527	17.684	57.7778	156.083	walk	home	3	3	yes	8	friend/sibling - no adult	no	no	no	no	2	9	<=16 years	house owner	urban	546	600	1
PLOSX10400		girl		19.0131			1	1	0	0							0.796058	0.876392	5.80231	4.61898	8.60694	7.54306																				urban	563	656	0
PLOSX10401		girl	11.5699	16.2912	1	1	0	0	0	0	0.538802	0.531789	5.0725	2.6975	11.3111	6.09444											bus/train	home	6	3	dont know	8	friend/sibling - no adult	no	yes	no	no	3	8	<=16 years	renting	rural	524		1
PLOSX10402		boy		15.4146			0	0	0	0																														<=16 years	renting	urban	560		0
PLOSX10403		boy		15.1213			0	0	0	0																														>18 years	house owner	urban	516		0
PLOSX10404		girl		28.8166	0	0	0	0	0	0																														<=16 years	renting	urban	516		1
PLOSX10405		girl	11.4247	23.6209	1	1	0	0	0	0	0.612925	0.654529	5.51181	3.60764	9.29514	5.69722											walk	home	5	2	dont know	9	accompanied by adult	no	yes	no	no	3	9	<=16 years	renting		529		1
PLOSX10406		boy	11.2904	23.591	1	1	0	0	0	0	0.533411	0.490693	5.44694	2.67278	8.90625	4.75069											cycle	home	4	4	yes	9	alone	no	yes	yes	no	3	8	<=16 years	house owner	urban	531		1
PLOSX10407		boy	11.5479	17.8015	1	1	1	1	1	1	0.449916	0.640322	4.48472	2.87167	9.1375	4.11111	0.75884	0.627835	5.25046	3.98426	9.00139	5.65139	11.8518	17.7919	66.7556	92.4167	car	home	3	3	no	9	accompanied by adult	yes	yes	yes	no	4	8	between 16 and 18	house owner	rural	577	638	1
PLOSX10408		boy		14.0054			0	0	0	0																														between 16 and 18	house owner	urban	553		0
PLOSX10409		girl	11.5945	15.6621	1	1	1	1	1	1	0.788805	0.777427	4.11019	3.19537	11.0417	8.70972	0.731981	0.788065	6.12778	4.48542	14.8368	11.6924	-4.54464	-0.0740409	77.4028	178.958	car	home	4	5	dont know	9	accompanied by adult	yes	no	no	no	2	5	between 16 and 18	house owner	urban	571	644	1
PLOSX10410		girl		15.6277			0	0	0	0																														>18 years	renting		578		0
PLOSX10411		boy	10.8466	16.5952	1	1	1	1	1	1	0.629552	0.621373	5.16944	3.21215	10.6403	6.69861	0.695258	0.707988	6.18009	4.29676	11.1368	7.88472	7.38851	7.84355	65.0764	71.1667	car	home	1	7	yes	5	accompanied by adult	no	yes	yes	no	0	6	<=16 years	renting	urban	527	616	1
PLOSX10412		girl	11.7068	17.5311	1	1	1	1	1	1	0.664517	0.621512	6.08194	3.78	11.5215	7.65625	0.707538	0.77465	6.52222	4.61472	10.5576	8.17847	8.60267	11.0133	50.0834	31.3333	walk	other/park/shops	5	5	no	11	friend/sibling - no adult	yes	yes	yes	no	0	8	<=16 years	house owner	urban	511	604	1
PLOSX10413		girl	11.6	21.4981	1	1	1	0	1	0	0.616174	0.646521	5.65333	3.655	10.425	6.42361	0.823491		7.45556	6.13958			17.697		149.075		walk	other/park/shops	0	4	yes	8	friend/sibling - no adult	yes	yes	no	no	3	4	between 16 and 18	house owner	urban	557	618	1
PLOSX10414		boy		18.5491			0	0	0	0																														<=16 years	house owner	urban	516		0
PLOSX10415		boy	11.2137	18.5155	1	0	1	0	1	0		0.729143	6.66917	4.86278			0.633177		3.35463	2.12407			-9.59663		-164.322		walk	home	3	2	no	11	alone	no	yes	yes	no	0	6	<=16 years	renting		589	646	1
PLOSX10416		boy		20.0529			0	0	0	0																														>18 years	house owner	rural	539		0
PLOSX10417		boy		18.0109			0	0	0	0																																rural	510		0
PLOSX10418		girl		18.1213	0	0	0	0	0	0																														>18 years	house owner	rural	558		1
PLOSX10419		girl		16.8459			0	0	0	0																														<=16 years	renting	urban	562		0
PLOSX10420		girl	11.0986	16.9046	1	1	1	1	1	1	0.727802	0.687229	4.5525	3.12861	10.3708	7.54792	0.768196	0.769193	6.02361	4.62731	9.90486	7.61875	8.09669	4.13907	89.9222	4.25	walk	home	5	1	dont know	8	accompanied by adult	no	yes	yes	no	1	8	between 16 and 18	house owner	urban	562	657	1
PLOSX10421		boy	11.0493	18.5825	1	1	1	1	1	1	0.541252	0.575157	5.14896	2.96146	11.1778	6.05	0.564622	0.533935	6.83102	3.85694	11.6236	6.20625	-1.05347	-0.731772	53.7292	9.375	car	home	6	4	no	9	accompanied by adult	yes	yes	no	no	3	7	<=16 years	house owner	rural	534	613	1
PLOSX10422		girl	11.4384	17.557	1	0	0	0	0	0		0.758453	4.72361	3.58264													walk	friends house	6	2	yes	9	friend/sibling - no adult	no	no	no	no	0	3	>18 years	house owner	urban	571		1
PLOSX10423		boy		15.5479			0	0	0	0																														<=16 years	house owner	urban	571		0
PLOSX10424		girl	11.5315	17.2252	1	1	0	0	0	0	0.681453	0.675141	5.53125	3.73438	12.0076	8.18264											cycle	home	0	4	yes	5	accompanied by adult	yes	yes	yes	yes	2		>18 years	house owner	urban	511		1
PLOSX10425		girl	11.2	18.1128	1	1	0	0	0	0	0.611852	0.606061	5.665	3.43333	12.0354	7.36389											walk	home	6	4	dont know	6	friend/sibling - no adult	no	yes	no	no	3	6	<=16 years		urban	536		1
PLOSX10426		girl		18.8489			0	0	0	0																														<=16 years	house owner	rural	556		0
PLOSX10427		girl		15.2055			0	0	0	0																																urban	522		0
PLOSX10428		girl	11.2986	16.9246	1	1	1	1	1	1	0.548914	0.598922	4.89537	2.93194	12.0819	6.63194	0.768405	0.679136	4.85313	3.72917	12.5118	8.49722	16.9483	13.0223	47.8333	111.917	bus/train	friends house	4	2	dont know	8	friend/sibling - no adult	yes	yes	no	no	0	8	between 16 and 18	house owner	rural	573	628	1
PLOSX10429		boy		16.7901			0	0	0	0																																urban	584		0
PLOSX10430		girl	11.3452	22.2699	1	1	1	1	1	1	0.555227	0.630743	6.31222	3.98139	11.4931	6.38125	0.584076	0.579608	5.49062	3.20694	11.4493	6.63611	-4.66664	2.43816	-46.4667	15.2917	car	home	3	2	no	7	accompanied by adult	yes	no	no	no	1	8	<=16 years	house owner	urban	503	618	1
PLOSX10431		boy	11.5973	15.3391	1	1	1	1	1	1	0.564546	0.636337	4.68306	2.98	11.1569	6.29861	0.702769	0.610911	3.93681	2.76667	8.85972	5.4125	6.64327	4.63646	-12.8	-53.1667	car	other/park/shops	6	6	yes	10	accompanied by adult	yes	yes	no	no	0	7	>18 years	house owner	rural	564	618	1
PLOSX10432		girl		15.3604	0	0	0	0	0	0																														>18 years	house owner		563		1
PLOSX10433		boy		23.7067			0	0	0	0																														between 16 and 18	renting	urban	584		0
PLOSX10434		boy		15.0031			0	0	0	0																																urban	544		0
PLOSX10435		boy		19.3935			0	0	0	0																																rural	576		0
PLOSX10436		boy	11.2685	16.027	1	1	1	1	1	1	0.621108	0.72762	5.67833	4.13167	11.9556	7.42569	0.858495	0.893424	6.6625	5.71972	11.5007	10.275	13.0875	27.2316	95.2833	170.958	walk	home	1	3	dont know	9	friend/sibling - no adult	yes	yes	yes	no	3	7	<=16 years	house owner	urban	539	622	1
PLOSX10437		boy	11.6301	15.0407	1	1	0	0	0	0	0.664446	0.553649	6.42556	3.5575	12.1979	8.10486											walk	home	2	4	yes	7	accompanied by adult	yes	no	no	no	0	11	between 16 and 18	house owner	urban	511		1
PLOSX10438		girl	10.8137	15.3802	1	0	0	0	0	0		0.694704	5.36885	3.72976													bus/train	home	2	2	no	10	alone	no	no	no	no	0	7	between 16 and 18	renting		555		1
PLOSX10439		boy	11.4767	16.9361	1	1	0	0	0	0	0.687853	0.67635	5.75324	3.8912	12.3028	8.4625											walk	home	2	2	yes	7	friend/sibling - no adult	no	yes	no	no	0	7	>18 years	house owner	urban	504		1
PLOSX10440		girl		24.6624			0	0	0	0																														<=16 years	renting	urban	516		0
PLOSX10441		boy		15.7143			0	0	0	0																														>18 years	house owner	urban	535		0
PLOSX10442		boy	11.0219	15.4044	1	1	1	1	1	1	0.713652	0.669854	5.83917	3.91139	11.5875	8.26944	0.74683	0.689668	5.98704	4.4713	11.05	7.62083	7.69757	-2.3984	33.5945	-38.9167	car	friends house	4	2	no	7	accompanied by adult	yes	yes	yes	no	2	9	>18 years	house owner	urban	572	635	1
PLOSX10443		boy		20.1976			0	0	0	0																														between 16 and 18	house owner	rural	506		0
PLOSX10444		boy	11.2164	19.6658	1	1	0	0	0	0	0.671911	0.711104	5.53472	3.93576	9.88681	6.64306											walk	home	6	1	yes	6	friend/sibling - no adult	no	yes	no	no	2	8	between 16 and 18	house owner	urban	565		1
PLOSX10445		boy	11.1479	16.5753	1	1	0	0	0	0	0.463271	0.591872	7.15667	4.23583	12.2708	5.68472											car	other/park/shops	1	3		7		no	yes	no	no	2	7	<=16 years	house owner	rural	546		1
PLOSX10446		boy		15.1974			0	0	0	0																														<=16 years	house owner	urban	570		0
PLOSX10447		boy		15.2148			0	0	0	0																														between 16 and 18	house owner	urban	561		0
PLOSX10448		girl		15.2312			0	0	0	0																														<=16 years	house owner	rural	578	655	0
PLOSX10449		boy		19.0412			0	0	0	0																														>18 years	house owner	urban	526		0
PLOSX10450		boy		16.1034			0	0	0	0																														<=16 years	house owner	urban	537		0
PLOSX10451		boy		15.771	0	0	0	0	0	0																														<=16 years	renting	urban	542		1
PLOSX10452		girl		16.7551			0	0	0	0																														>18 years	house owner	rural	580		0
PLOSX10453		boy	11.589	17.8799	1	1	0	0	0	0	0.717588	0.747483	7.47806	5.58972	13.7875	9.89375											bus/train	home	6	3	yes	7	friend/sibling - no adult	yes	no	yes	no	0	8	>18 years	house owner	rural	589		1
PLOSX10454		boy		21.773			0	0	0	0																														<=16 years	house owner	urban	591		0
PLOSX10455		girl		24.3135			0	0	0	0																														between 16 and 18	renting	urban	530		0
PLOSX10456		girl		19.0327			0	0	0	0																														between 16 and 18	house owner	urban	550		0
PLOSX10457		girl	11.0466	19.8757	1	1	1	1	1	1	0.675672	0.603014	5.36157	3.2331	11.2583	7.60694	0.72238	0.750529	5.01285	3.62118	11.1625	8.37778	11.9366	7.48565	23.2847	46.25	walk	home	6	3	yes	9	alone	yes	yes	no	no	0	8	>18 years	house owner	rural	558	602	1
PLOSX10458		boy	11	30.7083	1	1	1	0	1	0	0.680372	0.649534	6.70139	4.35278	12.4646	8.48056	0.703711		5.28646	3.72014			5.41773		-37.9583		walk	home	3		yes	8	friend/sibling - no adult	yes	yes	yes	no	3	10	between 16 and 18	renting	urban	567	610	1
PLOSX10459		girl	10.8247	16.9051	1	1	0	0	0	0	0.629832	0.512704	6.28611	3.22292	11.5694	7.28681											bus/train	home	6	3	no	11	friend/sibling - no adult	yes	yes	no	no	1	8	between 16 and 18	house owner	rural	506		1
PLOSX10460		girl		16.8987			0	0	0	0																														between 16 and 18	house owner	urban	555		0
PLOSX10461		girl		16.5937			0	0	0	0																														<=16 years	house owner	rural	508		0
PLOSX10462		boy		15.7758			0	0	0	0																														between 16 and 18	house owner	rural	578		0
PLOSX10463		boy		15.8858			0	0	0	0																														between 16 and 18	house owner	rural	533		0
PLOSX10464		boy		17.503			0	0	0	0																														<=16 years	house owner	urban	577		0
PLOSX10465		girl	10.9205	16.2666	1	1	1	1	1	1	0.759657	0.616376	5.76736	3.55486	9.47431	7.19722	0.729926	0.737864	5.48889	4.00648	11.2299	8.28611	11.355	-2.17928	27.0972	65.3334	walk	home	1	8	yes	7	friend/sibling - no adult	yes	yes	no	no	4	8	<=16 years	house owner		589	646	1
PLOSX10466		girl	11.7397	21.0288	1	1	1	1	1	1	0.740848	0.711975	4.66458	3.32106	12.5194	9.275	0.734105	0.707607	5.04062	3.70035	11.0819	7.84167	2.21303	-3.32401	22.7569	-86	walk		3	5	yes	9	friend/sibling - no adult	yes	yes	yes	no	2	3	between 16 and 18	house owner	urban	561	645	1
PLOSX10467		girl		18.0319			0	0	0	0																														>18 years	house owner	rural	589		0
PLOSX10468		girl	11.3288	14.6637	1	1	0	0	0	0	0.705442	0.719365	5.42222	3.90056	10.6343	7.50185											walk	home	5	3	no	8	friend/sibling - no adult	yes	yes	no	no	0	9	>18 years	house owner	rural	565		1
PLOSX10469		girl		15.401	1	1	0	0	0	0	0.538401	0.565373	4.51472	2.5525	12.8396	6.91285																								>18 years	house owner	rural	505		1
PLOSX10470		girl		19.6811			0	0	0	0																														between 16 and 18	house owner	rural	548		0
PLOSX10471		girl		17.4756			0	0	0	0																														<=16 years	house owner	rural	553		0
PLOSX10472		girl		17.4501			0	0	0	0																														between 16 and 18	house owner	urban	528		0
PLOSX10473		boy		18.5866			0	0	0	0																														<=16 years	house owner	urban	582		0
PLOSX10474		boy	11.3644	17.4586	1	1	0	0	0	0	0.681365	0.681752	5.49972	3.74944	11.4333	7.79028											walk	home	6	3	no		accompanied by adult	no	no	no	no	2	9	<=16 years	renting	urban	569		1
PLOSX10475		boy		20.1766			0	0	0	0																														<=16 years	house owner	urban	589		0
PLOSX10476		boy		22.9807			0	0	0	0																														>18 years	house owner	urban	571		0
PLOSX10477		boy		14.92			0	0	0	0																														between 16 and 18	renting	urban	574		0
PLOSX10478		girl	11.1781	20.3338	1	0	0	0	0	0		0.722211	5.28854	3.81944													walk	home	4	2	dont know	7	accompanied by adult	yes	yes	no	no	4	8	<=16 years	house owner	rural	533		1
PLOSX10479		boy	11.5863	21.9702	1	1	1	1	1	1	0.505712	0.5398	6.67222	3.60167	12.8257	6.48611	0.599659	0.517136	7.33889	4.40083	14.5486	7.52361	5.98592	1.14238	47.95	62.25	cycle	home	6	1	no	9	alone	yes	yes	no	no	1	8	<=16 years	house owner	rural	506	616	1
PLOSX10480		girl	11.337	17.0299	1	1	1	0	1	0	0.517331	0.542761	6.41481	3.48171	10.4579	5.41019	0.619642		5.89722	3.65417			7.68808		10.3472		walk	home	5	3	dont know	7	accompanied by adult	no	yes	yes	no	3	8	<=16 years	renting	urban	559	658	1
PLOSX10481		girl		21.7642			0	0	0	0																																urban	504		0
PLOSX10482		boy		16.1608			0	0	0	0																														<=16 years	house owner	urban	583		0
PLOSX10483		boy		18.4771			0	0	0	0																														between 16 and 18	house owner	urban	504		0
PLOSX10484		boy		14.4896			0	0	0	0																														<=16 years	house owner	urban	544		0
PLOSX10485		girl		21.9156			0	0	0	0																														>18 years	renting	rural	517		0
PLOSX10486		boy		19.5063			0	0	0	0																														between 16 and 18	house owner	rural	573		0
PLOSX10487		girl		15.0791			0	0	0	0																																rural	548		0
PLOSX10488		girl		26.3588			0	0	0	0																														<=16 years	house owner	urban	589		0
PLOSX10489		boy		21.6035			0	1	0	0							0.756836	0.788566	3.80972	2.88333	8.94028	7.05																		<=16 years	renting	urban	523	624	0
PLOSX10490		boy	11.5918	18.6862	1	1	0	0	0	0	0.505008	0.583287	4.98056	2.90509	12.5255	6.32546											cycle	home	4	2	no	8	alone	yes	yes	yes	yes	4	4	<=16 years	house owner	urban	556		1
PLOSX10491		girl	11.5452	13.5504	1	1	0	0	0	0	0.644138	0.574034	4.96204	2.84838	12.0833	7.78333											walk	friends house	7	1	yes	3	friend/sibling - no adult	no	yes	yes	yes	3	7	between 16 and 18	renting	urban	536		1
PLOSX10492		boy		16.3397			0	0	0	0																														between 16 and 18	house owner	rural	510		0
PLOSX10493		girl		17.1627			0	0	0	0																														between 16 and 18	house owner	rural	534		0
PLOSX10494		boy	11.4767	16.1652	1	1	1	1	1	1	0.776751	0.723491	5.53528	4.00472	11.5715	8.98819	0.771506	0.679317	5.37639	4.14792	14.2729	9.69583	4.80153	-9.7434	8.59167	42.4583	bus/train	home	4	5	yes	8	friend/sibling - no adult	yes	yes	no	no	0	5	between 16 and 18	house owner	rural	573	628	1
PLOSX10495		boy		17.4092			0	0	0	0																														between 16 and 18	house owner	urban	562		0
PLOSX10496		boy	11.074	16.7053	1	1	0	0	0	0	0.676351	0.760197	4.92882	3.74688	11.4493	7.74375											walk	home	2	4	dont know	3	alone	yes	yes	yes	no	0	6	<=16 years	house owner	urban	555		1
PLOSX10497		girl	10.9479	14.8239	1	0	0	0	0	0		0.81753	5.03889	4.11944													car	home	6	7	yes	7	accompanied by adult	yes	yes	no	no	3	3	<=16 years	renting	urban	560		1
PLOSX10498		girl		17.2849			0	0	0	0																														<=16 years	renting	urban	551		0
PLOSX10499		girl	11.1616	20.1136	1	1	0	0	0	0	0.638461	0.651607	5.42889	3.5375	10.5375	6.72778											car	other/park/shops	3	4	no	8	accompanied by adult	no	no	yes	no	0	10	between 16 and 18	house owner	rural	503		1
PLOSX10500		girl		20.9289			0	0	0	0																																rural	543		0
PLOSX10501		girl		18.6421			0	0	0	0																														<=16 years	renting	urban	561		0
PLOSX10502		girl	11.0274	15.059	1	1	1	0	1	0	0.663352	0.660794	5.9125	3.90694	11.0815	7.35093	0.702701		5.25799	3.69479			4.19069		-12.7292		car	home	5	1	dont know	6	accompanied by adult	yes	no	yes	no	0	10	>18 years	house owner	rural	547	626	1
PLOSX10503		girl		16.0357			0	0	0	0																														<=16 years	renting	urban	527		0
PLOSX10504		girl		16.5467			0	0	0	0																														>18 years	house owner	urban	504		0
PLOSX10505		boy	11.6575	17.5701	1	1	1	1	1	1	0.605011	0.436779	5.42083	2.36771	12.1118	7.32778	0.701424	0.50731	5.83417	4.09222	14.6306	7.42222	26.4644	-9.77016	103.471	5.66666	bus/train	home	4	2	dont know	9	friend/sibling - no adult	yes	yes	yes	no	3	7	>18 years	house owner	rural	507	657	1
PLOSX10506		girl	11.6904	12.375	1	1	0	0	0	0	0.52549	0.542232	6.87333	3.72694	11.6875	6.14167											car	home	8	2	yes	7	accompanied by adult	yes	yes	no	no	3	9			urban	522		1
PLOSX10507		girl		14.9965			0	0	0	0																														<=16 years	renting	urban	545		0
PLOSX10508		girl	11.7863	16.7782	1	1	0	0	0	0	0.735491	0.706382	5.9625	4.21181	10.6618	7.84167											car		5	0	dont know	8	accompanied by adult	yes	yes	yes	no	2	8	<=16 years	house owner	urban	549		1
PLOSX10509		boy	11.1699	15.9063	1	1	1	1	1	1	0.528404	0.534854	4.98111	2.66417	11.0264	5.82639	0.577375	0.60601	6.73306	3.8875	9.19722	5.57361	4.25214	7.76061	73.4	-15.1667	walk	home	5	4	dont know	9	accompanied by adult	no	yes	yes	no	0	8	>18 years	house owner	urban	562	657	1
PLOSX10510		boy	10.789	20.0191	1	0	0	0	0	0		0.538275	3.86458	2.08021													cycle		3	4	yes		friend/sibling - no adult	no	yes	no	no	3	8	<=16 years	house owner	rural	579		1
PLOSX10511		boy		15.7271			0	0	0	0																														between 16 and 18	house owner	rural	530		0
PLOSX10512		girl	10.9397	16.6419	1	1	0	1	0	1	0.52842	0.672433	5.63667	3.79028	10.0917	5.33264		0.748428			8.39167	6.28056		22.0008		56.875	car	home	8	0	no	11	accompanied by adult	yes	yes	no	no	1	9	<=16 years	house owner	urban	528	621	1
PLOSX10513		girl		15.7717			0	0	0	0																														<=16 years	house owner	rural	508		0
PLOSX10514		girl	11.0247	14.8808	1	1	1	1	1	1	0.646372	0.644157	5.35972	3.4525	11.0069	7.11458	0.743231	0.70189	5.03993	3.74583	10.5806	7.42639	9.90747	5.5518	17.6	18.7083	walk	home	4	2	dont know	9	accompanied by adult	yes	yes	no	no	0	10	>18 years	house owner	urban	517	638	1
PLOSX10515		boy	11.3616	16.2819	1	1	1	1	1	1	0.69445	0.596911	4.76667	2.84528	9.74792	6.76944	0.597944	0.655737	5.675	3.39333	12.5167	8.20764	0.103289	-3.87136	32.8833	86.2917	walk	home	2	4	yes	7	alone	no	yes	no	no	1	8	<=16 years	house owner	urban	562	657	1
PLOSX10516		girl		21.089			0	0	0	0																														<=16 years	house owner	urban	562		0
PLOSX10517		girl		14.5769			0	0	0	0																														between 16 and 18	house owner		504		0
PLOSX10518		boy		13.8002			0	0	0	0																														<=16 years	renting	urban	527		0
PLOSX10519		boy		16.0368			0	0	0	0																														<=16 years	house owner	urban	519		0
PLOSX10520		girl		26.369	0	0	0	0	0	0																														<=16 years	renting	urban	516		1
PLOSX10521		girl	11.1589	18.4577	1	1	1	1	1	1	0.670481	0.658028	6.09861	4.01306	10.3771	6.95764	0.661343	0.746403	5.74	3.79611	11.1014	8.28611	0.331557	7.5922	-13.0167	79.7083	walk	home	5	1	no	9	friend/sibling - no adult	no	yes	no	no	0	11	between 16 and 18	renting	urban	565	642	1
PLOSX10522		boy	11.737	15.2618	1	1	0	0	0	0	0.490674	0.343175	5.45694	1.87269	8.48889	4.16528											car	home	7	2	no	7	friend/sibling - no adult	no	yes	no	no	0	7	<=16 years	house owner	rural	515		1
PLOSX10523		girl		15.5612	0	0	1	1	0	0							0.670186	0.591831	6.01771	4.03299	10.0653	5.95694																		<=16 years	renting	urban	522	650	1
PLOSX10524		boy		21.6136			0	0	0	0																														<=16 years	house owner	rural	546		0
PLOSX10525		girl		16.582			0	0	0	0																														<=16 years	renting	rural	513		0
PLOSX10526		boy		14.7294			0	0	0	0																														>18 years	house owner	urban	562		0
PLOSX10527		girl	11.1836	22.0144	1	1	1	1	1	1	0.706094	0.624556	4.92972	3.07889	10.2215	7.21736	0.746705	0.721442	5.26944	3.93472	10.675	7.70139	12.2149	1.53475	51.35	29.0417	car	home		4	no	10	accompanied by adult	yes	no	no	no	2	8	between 16 and 18	house owner	urban	562	657	1
PLOSX10528		girl		20.3113			0	0	0	0																														between 16 and 18	renting	rural	565		0
PLOSX10529		boy		22.9514	1	1	0	0	0	0	0.546694	0.460056	1.47778	0.679861	8.15	4.45556																								between 16 and 18	renting	urban	539		1
PLOSX10530		girl	11.074	18.5727	1	1	1	1	1	1	0.715259	0.685828	5.98222	4.10278	11.109	7.94583	0.763091	0.832709	4.93333	3.76458	12.4243	10.3458	7.72626	11.745	-20.2917	144	car	home	5	3	dont know	6	accompanied by adult	yes	yes	yes	no	2	7	between 16 and 18	house owner	urban	573	628	1
PLOSX10531		girl		22.4459			0	0	0	0																														<=16 years	renting	urban	565		0
PLOSX10532		girl		18.1578			0	0	0	0																														<=16 years	renting	rural	536		0
PLOSX10533		girl	10.9178	20.6478	1	1	0	0	0	0	0.632677	0.602727	5.86639	3.53583	10.7194	6.78194											walk	home	4	0	no	9		yes	yes	yes	no	0	8	between 16 and 18	house owner	urban	565		1
PLOSX10534		boy	10.9671	16.0586	1	1	1	1	1	1	0.666895	0.537226	4.49583	2.41528	11.1764	7.45347	0.646879	0.64831	5.64806	3.65361	13.0264	8.44514	10.9654	-1.85845	74.3	59.5	car	home	2	6	yes	9	friend/sibling - no adult	yes	no	no	no	2	7	between 16 and 18	house owner	rural	547	654	1
PLOSX10535		girl	11.6356	17.4026	1	1	0	0	0	0	0.635297	0.55609	5.99549	3.33403	9.94722	6.31944											walk	home	5	4	no	9	friend/sibling - no adult	no	yes	no	no	2	7	<=16 years	renting	urban	567		1
PLOSX10536		girl		16.4092			0	0	0	0																														<=16 years	house owner	urban	555	664	0
PLOSX10537		girl		19.9057			0	0	0	0																														between 16 and 18	renting	urban	570		0
PLOSX10538		girl		16.2972			0	0	0	0																														between 16 and 18	house owner	rural	539		0
PLOSX10539		boy		20.9172			0	0	0	0																														between 16 and 18	house owner	urban	532	646	0
PLOSX10540		girl	11.1644	18.2874	1	1	0	0	0	0	0.389806	0.549924	5.50278	3.02611	13.2153	5.15139											bus/train	other/park/shops	6	1	yes	5	friend/sibling - no adult	yes	yes	no	no	3	7	>18 years	house owner	urban	551		1
PLOSX10541		girl		17.8822	0	0	0	0	0	0																	car		2	5	yes	9	accompanied by adult	yes	yes	yes	no	2	6	<=16 years	house owner	urban	537		1
PLOSX10542		girl		15.07			0	0	0	0																														<=16 years	house owner	urban	562		0
PLOSX10543		girl		15.2782			0	0	0	0																														between 16 and 18	house owner	urban	505		0
PLOSX10544		girl		17.7458			0	0	0	0																														between 16 and 18	renting	urban	562		0
PLOSX10545		girl	11.3808	18.1684	1	1	1	0	1	0	0.721724	0.660387	5.01306	3.31056	11.5368	8.32639	0.62144		5.34556	3.32194			-3.89463		0.68335		walk	home	3	2	yes	9	friend/sibling - no adult	yes	yes	no	no	2	6	<=16 years	house owner	urban	566	649	1
PLOSX10546		boy		17.2585			0	0	0	0																														between 16 and 18	house owner	urban	591		0
PLOSX10547		girl	10.789	17.2578	1	1	0	0	0	0	0.730171	0.672025	4.83819	3.25139	10.9354	7.98472											car	home	6	2	no	8	accompanied by adult	no	yes	yes	yes	3	6	<=16 years	renting	urban	527		1
PLOSX10548		boy		14.8703			0	0	0	0																														<=16 years	house owner	urban	531		0
PLOSX10549		girl	11.6219	18.0924	1	1	0	0	0	0	0.8028	0.644955	4.91852	3.17222	10.716	8.60278											walk	home	6	1	dont know	9	accompanied by adult	no	no	no	no	0	8	<=16 years	house owner	urban	571		1
PLOSX10550		girl	11.011	16.549	1	1	0	0	0	0	0.663716	0.687218	5.22639	3.59167	11.9236	7.91389											walk	friends house	6	0	yes	9	friend/sibling - no adult	yes	yes	yes	yes	4	5	>18 years	house owner	urban	581		1
PLOSX10551		girl		15.9506			0	0	0	0																																urban	516		0
PLOSX10552		boy		15.9584			0	0	0	0																														<=16 years	house owner		562		0
PLOSX10553		boy		15.577			0	0	0	0																														<=16 years	house owner	rural	515		0
PLOSX10554		boy		15.5399			0	0	0	0																														between 16 and 18	house owner	urban	531		0
PLOSX10555		boy		18.8788			0	0	0	0																														between 16 and 18	house owner	urban	570		0
PLOSX10556		boy		15.9299			0	0	0	0																														between 16 and 18	house owner	rural	557		0
PLOSX10557		girl		15.0941			0	0	0	0																														>18 years	house owner	rural	518		0
PLOSX10558		girl	11.0027	21.3169	1	1	0	0	0	0	0.660231	0.648448	5.12806	3.32528	10.9347	7.21944											car		6	4	no	7	accompanied by adult	yes	yes	yes	no	2	8	>18 years	house owner		517	638	1
PLOSX10559		boy		19.6929			0	0	0	0																														between 16 and 18	house owner	urban	532		0
PLOSX10560		girl	11.3507	20.1513	1	0	0	0	0	0		0.709214	4.35243	3.08681													bus/train	home	6	3	yes	9	friend/sibling - no adult	yes	no	yes	yes	2	6	between 16 and 18	house owner	rural	511		1
PLOSX10561		boy		22.1457			0	0	0	0																														between 16 and 18	house owner	rural	592		0
PLOSX10562		boy		18.6243			0	0	0	0																														<=16 years	house owner	urban	550		0
PLOSX10563		boy		17.9416			0	0	0	0																														between 16 and 18	house owner	urban	549		0
PLOSX10564		boy	11.1288	18.175	1	1	1	1	1	1	0.633003	0.638295	5.9287	3.78426	13.3951	8.47917	0.768062	0.7751	5.92111	4.54778	13.225	10.2507	12.9767	14.2096	45.8111	106.292	car	home	4	4	dont know	8	accompanied by adult	yes		yes	no	2	8	>18 years	house owner	urban	526	651	1
PLOSX10565		girl		16.5863			0	0	0	0																														between 16 and 18	house owner	urban	589		0
PLOSX10566		girl	11.0932	18.7374	1	1	1	1	1	1	0.621344	0.541868	5.62611	3.04861	10.3528	6.43264	0.694589	0.697835	6.19111	4.30028	12.9896	9.06458	15.2721	7.64906	75.1	157.917	car	home	6	0	dont know	9	accompanied by adult	yes	yes	yes	no	0	7	>18 years	house owner	rural	515	603	1
PLOSX10567		girl		22.4303			0	0	0	0																															renting	urban	565		0
PLOSX10568		boy		17.718			0	0	0	0																														<=16 years	house owner	urban	552		0
PLOSX10569		boy		16.5731			0	0	0	0																															house owner	urban	591		0
PLOSX10570		girl		22.1245			0	0	0	0																														<=16 years	renting	urban	504		0
PLOSX10571		boy		16.4317			0	0	0	0																														<=16 years	house owner	urban	531		0
PLOSX10572		girl	11.3781	16.1948	1	1	1	1	1	1	0.568067	0.609166	6.62639	4.03657	12.0796	6.86204	0.524769	0.648496	5.71944	3.00139	14.7264	9.55	-8.43971	8.04289	-62.1111	161.278	walk	other/park/shops	0	8	yes	8	accompanied by adult	yes	yes	no	no	3	7	<=16 years	house owner	urban	583	616	1
PLOSX10573		girl		16.4317			0	0	0	0																																urban	566		0
PLOSX10574		girl	11.2301	15.8824	1	1	0	0	0	0	0.810546	0.701426	4.675	3.27917	10.8646	8.80625											bus/train	home	6	2	dont know	9	friend/sibling - no adult	no	yes	yes	no	2	6	<=16 years	house owner	rural	573		1
PLOSX10575		boy		15.5107			0	0	0	0																														>18 years	house owner	urban	532		0
PLOSX10576		girl	11.6822	18.0702	1	1	1	1	1	1	0.558838	0.627967	5.04236	3.16643	11.4958	6.42431	0.656574	0.56345	5.76806	3.78715	10.6438	5.99722	2.86068	0.461245	37.2431	-25.625	bus/train	other/park/shops	6	3	no	8	friend/sibling - no adult	yes	yes	yes	no	1	5	between 16 and 18	house owner	urban	573	628	1
PLOSX10577		girl		17.2719			0	0	0	0																														between 16 and 18	house owner	rural	536		0
PLOSX10578		boy		16.9451			0	0	0	0																														<=16 years	renting	rural	533		0
PLOSX10579		girl		16.864			0	0	0	0																														<=16 years	house owner	urban	585		0
PLOSX10580		boy		18.4698			0	0	0	0																														between 16 and 18	house owner	urban	557		0
PLOSX10581		girl		22.0741			0	0	0	0																														between 16 and 18	house owner	urban	566		0
PLOSX10582		boy		20.9204			0	0	0	0																														between 16 and 18	house owner	urban	504		0
PLOSX10583		boy		22.1386			0	0	0	0																														between 16 and 18	house owner	urban	562		0
PLOSX10584		boy	11.5205	17.8222	1	1	0	0	0	0	0.716652	0.735217	5.78958	4.2566	11.2764	8.08125											cycle	home	0	2	yes	7	friend/sibling - no adult	no	yes	no	no	4	7	<=16 years	house owner	urban	544		1
PLOSX10585		boy		15.5397			0	0	0	0																														<=16 years	house owner	urban	581		0
PLOSX10586		boy		17.9737			0	0	0	0																																urban	559		0
PLOSX10587		girl	10.674	13.7474	0	0	0	0	0	0		0.660923	4.75556	3.14306																										between 16 and 18	house owner	urban	519		1
PLOSX10588		girl		19.5634			0	0	0	0																														<=16 years	house owner	urban	562		0
PLOSX10589		girl		16.5572			0	0	0	0																																urban	559		0
PLOSX10590		girl	10.7397	17.6407	1	1	0	0	0	0	0.650747	0.657249	5.83028	3.83194	13.334	8.67708											cycle	home	4	1	yes	8	alone	no	yes	no	no	3	10	<=16 years	house owner	urban	553		1
PLOSX10591		girl	11.074	25.4959	1	1	0	0	0	0	0.674245	0.568087	6.45278	3.66574	12.4625	8.40278											walk		6	4	no	7	friend/sibling - no adult	no	yes	yes	yes	4	5	between 16 and 18	house owner	urban	569		1
PLOSX10592		girl		17.2868	0	0	0	0	0	0																														between 16 and 18	house owner	rural	568		1
PLOSX10593		girl		20.7684			0	0	0	0																														<=16 years	renting	rural	583		0
PLOSX10594		boy	11.2301	18.4025	1	1	0	0	0	0	0.599766	0.756155	2.35046	1.77731	12.484	7.4875											car	other/park/shops	2	7	yes	7		yes	yes	no	no	1	7	between 16 and 18	house owner	urban	570		1
PLOSX10595		boy		18.7619			0	0	0	0																														<=16 years	renting	urban	581		0
PLOSX10596		girl		15.1463			0	0	0	0																														<=16 years	renting	urban	581		0
PLOSX10597		girl	11.2356	17.0477	1	0	0	0	0	0		0.637017	3.785	2.41111													car	other/park/shops	2	5	dont know	5	accompanied by adult	no	no	yes	no	2	8	between 16 and 18	house owner	urban	535		1
PLOSX10598		girl	11.2438	15.1912	1	1	1	1	1	1	0.698451	0.658767	4.94611	3.25833	16.0514	11.2111	0.631494	0.707669	4.90093	3.09491	12.8042	9.06111	-2.72724	0.92178	-9.80557	-129	walk	home	4	4	yes	7	accompanied by adult	yes	no	yes	no	0	10	>18 years	house owner	urban	511	604	1
PLOSX10599		boy		22.8624			0	0	0	0																														<=16 years	house owner	urban	591		0
PLOSX10600		girl		19.536			0	0	0	0																														between 16 and 18	house owner	urban	563		0
PLOSX10601		girl		22.1122			0	0	0	0																														between 16 and 18	house owner	urban	591		0
PLOSX10602		girl		19.1475			0	0	0	0																														between 16 and 18	house owner	rural	517		0
PLOSX10603		boy		17.9584			0	0	0	0																														>18 years	house owner	urban	504		0
PLOSX10604		boy		14.7348			0	0	0	0																														<=16 years	house owner	rural	575		0
PLOSX10605		girl		14.83			0	0	0	0																														between 16 and 18	house owner	rural	556		0
PLOSX10606		girl		25.3313			0	0	0	0																														>18 years	house owner		563		0
PLOSX10607		girl		16.206			0	0	0	0																														<=16 years	house owner	urban	570		0
PLOSX10608		girl	11.0877	15.7778	0	1	0	0	0	0	0.631923	0.524079	1.96111	1.02778	12.3389	7.79722											car	home	6	3	dont know	5	accompanied by adult	yes	yes	no	no	2	8	between 16 and 18	house owner	rural	571		1
PLOSX10609		boy		14.9086			0	0	0	0																																urban	501		0
PLOSX10610		girl	10.9945	14.3812	1	1	0	0	0	0	0.70324	0.597995	4.93083	2.94861	15.7347	11.0653											walk	home	6	4	dont know	5	alone	yes	no	no	no	0	9	>18 years	house owner	urban	511		1
PLOSX10611		boy		16.8847			0	0	0	0																														between 16 and 18	renting	rural	566		0
PLOSX10612		girl	11.2137	18.0555	1	1	0	0	0	0	0.692885	0.672942	4.39694	2.95889	11.8486	8.20972											car	home	5	1	dont know	7	accompanied by adult	no	no	no	no	2	9			urban	510		1
PLOSX10613		girl		19.2286			1	1	0	0							0.724361	0.806244	5.88833	4.26528	11.4333	9.21805																		<=16 years	house owner	urban	535	624	0
PLOSX10614		girl			0	0	0	0	0	0																														<=16 years	renting	rural	548		1
PLOSX10615		girl	10.8822	19.0717	1	1	1	1	1	1	0.553707	0.728417	5.79421	4.2206	11.1847	6.19306	0.720296	0.77503	6.08083	4.38	10.5014	8.13889	-0.812078	22.1323	9.56389	116.75	walk	home	4	2	yes	7	friend/sibling - no adult	no	no	no	no	0	7	<=16 years	house owner	urban	523	645	1
PLOSX10616		girl		19.9293			0	0	0	0																														<=16 years	renting	urban	538		0
PLOSX10617		girl		16.7794			0	0	0	0																														<=16 years	house owner	urban	536		0
PLOSX10618		girl		27.0815			0	0	0	0																														<=16 years	house owner	urban	574		0
PLOSX10619		girl	11.4548	14.3787	1	1	0	0	0	0	0.431362	0.673601	6.47639	4.3625	13.3299	5.75											walk	home	1	5	dont know	7	friend/sibling - no adult	yes	yes	no	no	3	9	<=16 years	house owner	urban	589	646	1
PLOSX10620		boy		16.915			0	0	0	0																														between 16 and 18	house owner	rural	517		0
PLOSX10621		girl		21.0357			0	0	0	0																														<=16 years	house owner	urban	528		0
PLOSX10622		boy		25.662			0	0	0	0																														between 16 and 18	house owner	urban	510		0
PLOSX10623		girl		17.4521			0	0	0	0																														>18 years	house owner	urban	518		0
PLOSX10624		boy		25.1507			0	0	0	0																														>18 years	house owner	urban	555		0
PLOSX10625		girl	11.1151	16.0044	1	1	0	0	0	0	0.767996	0.647861	5.2191	3.38125	9.26111	7.1125											car	other/park/shops	5	4	no	7	accompanied by adult	no	yes	yes	no	2	6	between 16 and 18	house owner	urban	535		1
PLOSX10626		boy		22.2578	0	0	1	1	0	0							0.714992	0.794046	6.81146	4.87014	9.75139	7.74306					car	home	4	8	yes	8	accompanied by adult	yes	yes	yes	yes	4	9	<=16 years	renting	urban	501		1
PLOSX10627		girl		26.2201			0	0	0	0																														between 16 and 18	renting	urban	531		0
PLOSX10628		boy		15.1192			0	0	0	0																														>18 years	renting	urban	507		0
PLOSX10629		girl		16.7548			0	0	0	0																														<=16 years	house owner	urban	581		0
PLOSX10630		boy		17.4486			0	0	0	0																														<=16 years	renting	urban	574		0
PLOSX10631		boy		15.5845			0	0	0	0																														between 16 and 18	house owner	urban	539		0
PLOSX10632		girl	11.2192	22.4568	0	0	0	0	0	0		0.840931	4.35694	3.66389													walk	home	8	0	dont know	8	accompanied by adult	yes	yes	yes	no	2	8	between 16 and 18	renting	rural	508		1
PLOSX10633		girl		17.3776	0	0	0	0	0	0																														>18 years	house owner	urban	578		1
PLOSX10634		girl					0	0	0	0																														<=16 years	house owner	rural	534		0
PLOSX10635		boy		17.5783			0	0	0	0																														<=16 years	renting	urban	572		0
PLOSX10636		boy		14.9245			0	0	0	0																														<=16 years	renting	urban	545		0
PLOSX10637		girl	11.6685	14.8011	1	1	1	1	1	1	0.614142	0.649216	4.29792	2.79028	11.1764	6.86389	0.686782	0.637071	4.53403	3.11389	11.6069	7.39444	3.75657	2.29288	19.4167	31.8333	car	home	6	2	no	9	accompanied by adult	yes	yes	no	no	3	7	between 16 and 18	house owner	urban	527	616	1
PLOSX10638		girl		21.9515			0	0	0	0																														<=16 years	house owner	urban	522		0
PLOSX10639		boy		21.5615			0	0	0	0																														<=16 years	house owner	rural	547		0
PLOSX10640		boy	11.5808	14.6799	1	1	1	1	1	1	0.709172	0.585916	4.54417	2.6625	10.5542	7.48472	0.719928	0.729418	6.03417	4.34417	15.0653	10.9889	13.4012	2.0246	100.9	210.25	walk	home	4	4	yes	9	friend/sibling - no adult	yes	yes	no	no	1	10	between 16 and 18	house owner	urban	562	657	1
PLOSX10641		girl	11.6575	15.9336	1	0	1	1	1	0		0.618182	3.97222	2.45556			0.731632	0.784381	6.56333	4.80194	12.2354	9.59722	11.345		140.783		walk	other/park/shops	2		yes	6	accompanied by adult	no	yes	no	no	2	7	<=16 years	house owner	urban	561	645	1
PLOSX10642		boy			0	0	0	0	0	0																														<=16 years	house owner	urban	525		1
PLOSX10643		girl		21.4894			0	0	0	0																														between 16 and 18	house owner	rural	507		0
PLOSX10644		boy	11.4877	15.4573	1	1	1	1	1	1	0.641276	0.529416	6.16551	3.26412	12.5813	8.06806	0.578056	0.512494	6.26861	3.62361	13.7847	7.06458	4.86403	-12.8783	21.5695	-60.2083	walk	home	4	0	dont know	8	accompanied by adult	no	yes	no	no	1	10	>18 years	house owner	rural	527	616	1
PLOSX10645		girl		18.4763			0	0	0	0																														between 16 and 18	renting	rural	565		0
PLOSX10646		boy	10.8877	22.5986	1	1	0	0	0	0	0.575547	0.629614	6.77222	4.26389	12.5014	7.19514											car	home	5	2	dont know	8	accompanied by adult	yes	yes	yes	no	2	5	<=16 years	house owner	rural	517		1
PLOSX10647		boy		17.0718			0	0	0	0																														<=16 years	house owner	urban	561		0
PLOSX10648		girl	11.7699	14.7149	1	0	0	0	0	0		0.49032	4.73472	2.32153													walk	home	6	0	no	7	friend/sibling - no adult	no	yes	no	no	3	10	<=16 years	house owner	urban	562		1
PLOSX10649		boy		18.1042	0	0	0	0	0	0																														>18 years	house owner	urban	569		1
PLOSX10650		girl	11.7041	15.5762	1	1	1	1	1	1	0.685776	0.709438	4.925	3.49398	13.2403	9.07986	0.776469	0.656207	5.50093	4.2713	10.6674	7	6.70308	-2.95684	46.6389	-124.792	walk	friends house	4	3	no	10	friend/sibling - no adult	yes	yes	yes	no	0	9	between 16 and 18	house owner	urban	562	657	1
PLOSX10651		boy		21.0164			0	0	0	0																														<=16 years	house owner	urban	561		0
PLOSX10652		boy	11.2301	14.9559	1	0	1	1	1	0		0.664049	6.10208	4.05208			0.68613	0.770482	6.1309	4.2066	7.17083	5.525	2.2081		9.27084		car		3	6	yes	9	accompanied by adult	yes	yes	yes	no	3	6	between 16 and 18	house owner	urban	531	645	1
PLOSX10653		boy		22.2117			0	0	0	0																														<=16 years	renting	rural	576		0
PLOSX10654		girl	11.1973	15.283	1	1	0	0	0	0	0.731996	0.7291	6.41278	4.67556	10.9062	7.98333											car	home	8	4	dont know	9	accompanied by adult	yes	yes	yes	no	0	10	>18 years	house owner	urban	531		1
PLOSX10655		boy		23.7826			0	0	0	0																														<=16 years	house owner		581		0
PLOSX10656		boy		13.8752			0	0	0	0																														<=16 years	house owner	urban	549		0
PLOSX10657		boy		17.0962			0	0	0	0																														<=16 years	house owner	urban	517		0
PLOSX10658		girl	11.4959	24.719	1	1	1	1	1	1	0.628214	0.677435	5.60324	3.79583	10.4264	6.55	0.726054	0.766944	5.69861	4.1375	9.34445	7.16667	4.86187	13.873	20.5	37	car	home	3	3	yes	9	accompanied by adult	yes	yes	yes	no	0	10	between 16 and 18	renting	urban	516	621	1
PLOSX10659		boy	11.4904	17.3335	1	1	0	0	0	0	0.703445	0.728777	5.35639	3.90361	10.9389	7.69491											car	other/park/shops	6	3	dont know	9	accompanied by adult	yes	yes	yes	no	0	9	>18 years	house owner	rural	538		1
PLOSX10660		girl	11.1233	22.8598	1	1	0	0	0	0	0.749372	0.667988	6.79694	4.54028	10.5069	7.87361											walk	other/park/shops	3	4	yes	9	friend/sibling - no adult	no	yes	no	no	2	8	between 16 and 18	house owner	rural	557		1
PLOSX10661		boy		18.7152			0	0	0	0																																urban	578		0
PLOSX10662		girl	11.1425	17.106	1	1	1	1	1	1	0.523845	0.629103	4.96694	3.12472	13.0326	6.82708	0.615925	0.603639	5.92694	3.65056	12.0611	7.28056	-1.31781	7.97937	31.55	27.2083	walk	home	6	2	no	7	friend/sibling - no adult	no	yes	no	no	3	8	<=16 years	house owner	urban	528	621	1
PLOSX10663		girl	11.4986	14.0645	1	1	1	1	1	1	0.721075	0.680649	5.5625	3.78611	11.866	8.55625	0.744489	0.784214	6.64028	4.94361	12.5993	9.88056	6.38394	6.31398	69.45	79.4583	walk	home	5	1	yes	7	alone	yes	yes	yes	no	0	7	between 16 and 18	house owner	urban	557	635	1
PLOSX10664		boy	10.6137	17.2965	1	1	1	0	1	0	0.58348	0.613626	4.90889	3.01222	12.6111	7.35833	0.681882		6.335	4.31972			6.82558		78.45		car	home	6	2	no	11	accompanied by adult	yes	yes	yes	no	0	10	>18 years	house owner	rural	577	626	1
PLOSX10665		boy		17.0062			0	0	0	0																														<=16 years	renting	urban	561		0
PLOSX10666		girl		17.7416			0	0	0	0																														<=16 years	house owner	urban	573		0
PLOSX10667		boy		17.655			0	0	0	0																																urban	560		0
PLOSX10668		girl		14.2226	0	0	0	0	0	0							0.740185		7.5	5.55139							car	friends house	2	2	no	9	accompanied by adult	yes	no	no	no	3	7			rural	527	616	1
PLOSX10669		boy		15.1001			0	0	0	0																														<=16 years	house owner	rural	507		0
PLOSX10670		boy	11.5644	17.0528	1	1	0	0	0	0	0.637592	0.783504	3.67083	2.87611	12.691	8.09167											walk	home	2	2	dont know	10	alone	no	no	no	no	0	9	>18 years	house owner	urban	504		1
PLOSX10671		girl	11.1726	18.7521	1	1	0	0	0	0	0.67736	0.720939	3.54861	2.55833	9.00556	6.1											walk	friends house	2	4	yes	7	friend/sibling - no adult	yes	yes	yes	no	1	6	<=16 years	house owner	rural	524		1
PLOSX10672		boy		16.0673			0	0	0	0																														<=16 years	house owner	urban	581		0
PLOSX10673		boy		14.4187			0	0	0	0																														<=16 years	house owner	urban	546		0
PLOSX10674		boy	11.1699	15.81	1	1	0	0	0	0	0.6853	0.683211	3.48111	2.37833	11.4042	7.81528											walk	home	3	8	yes	9	accompanied by adult	no	yes	no	no	0	7	between 16 and 18	house owner	urban	535		1
PLOSX10675		boy	11.5562	20.1958	1	1	1	1	1	1	0.571819	0.635969	5.75602	3.66065	13.9917	8.00069	0.635622	0.826151	4.62889	2.94222	9.8625	8.14792	-0.0347078	25.4333	-43.1055	8.83334	walk	home	6	4	dont know	6	friend/sibling - no adult	yes	yes	yes	no	2	6	<=16 years	house owner	rural	554	634	1
PLOSX10676		girl	11.6658	23.1893	1	1	0	0	0	0	0.688377	0.745221	6.8	5.0675	12.5174	8.61667											car	home	6	4	yes	7	accompanied by adult	yes	no	yes	no	1		>18 years	renting	rural	579		1
PLOSX10677		boy		20.1257			0	0	0	0																														<=16 years	renting	urban	516		0
PLOSX10678		girl		17.1847			0	0	0	0																														<=16 years	renting	urban	561		0
PLOSX10679		girl	11.2384	15.8351	1	1	1	1	1	1	0.737192	0.600391	5.67917	3.40972	10.4375	7.69444	0.823206	0.703307	7.15417	5.88935	12.1174	8.52222	22.2814	-3.38855	148.778	49.6667	walk	friends house	3	2	dont know	9	friend/sibling - no adult	yes	yes	yes	yes	4	3	<=16 years	house owner	urban	581	655	1
PLOSX10680		girl		22.3656			0	0	0	0																														between 16 and 18	house owner	rural	578		0
PLOSX10681		girl		20.8199			0	0	0	0																														<=16 years	renting	urban	510		0
PLOSX10682		boy		17.168			0	0	0	0																														between 16 and 18	renting	urban	516		0
PLOSX10683		girl		26.0156			0	0	0	0																														<=16 years	renting	urban	562		0
PLOSX10684		girl	11.2466	17.9301	1	1	0	0	0	0	0.445683	0.506679	4.55764	2.30926	10.2792	4.58125											cycle	other/park/shops	2	2	no	9	alone	yes	yes	yes	no	3	6	<=16 years	renting	urban	551		1
PLOSX10685		girl	11.3726	18.1747	1	1	0	0	0	0	0.660926	0.675344	5.97556	4.03556	12.4993	8.26111											car		5	3	yes	8	accompanied by adult	no	yes	no	no	2	8	between 16 and 18	house owner	urban	591		1
PLOSX10686		girl	11.6575	26.8173	0	0	0	0	0	0		0.667033	5.04722	3.36667													walk		4	1	dont know	6	friend/sibling - no adult	yes	yes	no	no	3	9	<=16 years	renting	urban	501		1
PLOSX10687		boy		16.7772			0	0	0	0																														<=16 years	renting	urban	562		0
PLOSX10688		girl	11.5534	14.8534	1	1	1	1	1	1	0.602046	0.670592	2.47667	1.66083	12.8278	7.72292	0.65293	0.697932	4.49097	2.93229	8.39583	5.85972	-1.76619	9.58859	76.2875	-111.792	walk	home	2	2	dont know	9	friend/sibling - no adult	no	no	yes	no	0	9	between 16 and 18	house owner		562	657	1
PLOSX10689		girl					0	0	0	0																															house owner	urban	522		0
PLOSX10690		girl		16.8415			0	0	0	0																														<=16 years	house owner	urban	531		0
PLOSX10691		boy	11.2356	21.4305	1	1	0	0	0	0	0.565092	0.562435	6.36222	3.57833	11.7569	6.64375											car	home	6	0	no	7	accompanied by adult	yes	yes	yes	no	2	11	between 16 and 18	house owner	urban	537		1
PLOSX10692		girl		14.5824			0	0	0	0																																urban	544		0
PLOSX10693		boy	11.537	16.7468	1	1	0	0	0	0	0.508625	0.552637	3.41042	1.88472	9.09861	4.62778											car	other/park/shops	4	1	yes	9	accompanied by adult	yes	yes	no	no	2	6	<=16 years	renting	urban	583		1
PLOSX10694		boy	11.5205	20.2426	1	1	0	0	0	0	0.685965	0.557589	7.25694	4.04639	14.2743	9.79167											car	other/park/shops	8	0	no	9	accompanied by adult	yes	yes	yes	no	1	9	>18 years	house owner	rural	538		1
PLOSX10695		girl	11.4658	18.8763	1	1	1	1	1	1	0.650239	0.678754	4.88722	3.31722	12.3438	8.02639	0.79881	0.810607	4.52722	3.61639	9.83403	7.97153	12.0056	16.0367	17.95	-3.29166	car	other/park/shops	6	2	no	8	accompanied by adult	yes	yes	no	no	0	8	between 16 and 18	house owner	rural	515	655	1
PLOSX10696		boy		18.0319			0	0	0	0																														between 16 and 18	renting	urban	504		0
PLOSX10697		girl		15.0368			0	0	0	0																																urban	585		0
PLOSX10698		boy	11.3863	17.6221	1	0	1	0	1	0		0.641802	5.6184	3.6059			0.804659		5.63472	4.53403			16.2857		55.6875		car	home	2	4	no	8	accompanied by adult	no	yes	no	no	3	9	between 16 and 18	renting	urban	589	605	1
PLOSX10699		boy	11.5836	16.1782	1	1	1	1	1	1	0.796713	0.599936	2.5975	1.55833	12.759	10.1653	0.749318	0.836333	5.80417	4.34917	14.0444	11.7458	14.9382	3.96205	167.45	94.8334	walk	home	6	2	yes	7	friend/sibling - no adult	no	yes	yes	yes	3	7	between 16 and 18	renting	urban	559	658	1
PLOSX10700		boy		16.7189			0	0	0	0																														<=16 years	renting	urban	501		0
PLOSX10701		boy	10.9425	18.7406	1	1	0	0	0	0	0.688242	0.580936	5.4175	3.14722	14.441	9.93889											walk	home	2		dont know	7	alone	no	no	yes	no	1	4			urban	511		1
PLOSX10702		girl	10.7671	16.8349	1	1	0	0	0	0	0.803588	0.731528	6.26694	4.58444	11.2257	9.02083											walk	home	3	3	yes	9	accompanied by adult	no	yes	no	no	1	7	between 16 and 18	house owner	urban	528		1
PLOSX10703		girl		17.6799			0	0	0	0																														>18 years	house owner	rural	586		0
PLOSX10704		girl		20.8511			1	0	0	0							0.681779		5.44259	3.71065																				<=16 years	house owner	rural	580	605	0
PLOSX10705		boy		19.0466			0	0	0	0																														>18 years	house owner	urban	551		0
PLOSX10706		boy	11.2712	14.7336	1	1	0	0	0	0	0.611316	0.591037	3.65083	2.15778	10.8986	6.6625											cycle	home	3	3	dont know	10	alone	no	yes	yes	no	4	8	between 16 and 18	house owner	urban	584		1
PLOSX10707		boy		20.4692			0	0	0	0																														<=16 years	house owner	urban	516		0
PLOSX10708		girl	11.0795	13.2217	1	1	0	0	0	0	0.570473	0.68818	1.85069	1.27361	9.9625	5.68333											car	friends house	5	1	no	9	friend/sibling - no adult	yes	no	yes	no	2	9	between 16 and 18	house owner	urban	519		1
PLOSX10709		boy		17.0918			0	0	0	0																														<=16 years	house owner	urban	585		0
PLOSX10710		girl		13.7167			0	0	0	0																														<=16 years	house owner	urban	585		0
PLOSX10711		boy	11.3507	17.1702	1	1	1	1	1	1	0.66231	0.553429	5.69618	3.15243	12.1866	8.0713	0.660348	0.716943	7.01944	4.63528	12.3208	8.83333	10.6919	5.46324	88.9708	45.7222	walk	other/park/shops	5		no	5	friend/sibling - no adult	yes	no	yes	no	2	8			urban	522	650	1
PLOSX10712		boy		16.294			0	0	0	0																														between 16 and 18	renting	urban	559		0
PLOSX10713		girl		15.4632			0	0	0	0																														<=16 years	renting	rural	515		0
PLOSX10714		girl		15.795			0	0	0	0																														between 16 and 18	house owner	urban	519		0
PLOSX10715		boy		15.5239			0	0	0	0																														between 16 and 18		urban	528		0
PLOSX10716		boy	11.7151	20.2681	1	1	0	0	0	0	0.599441	0.494987	4.59889	2.27639	8.44306	5.06111											bus/train	home	1	4	yes	9	friend/sibling - no adult	no	no	no	no	0	7	>18 years	house owner	rural	547		1
PLOSX10717		girl	11.2082	14.244	1	1	1	1	1	1	0.551076	0.593613	3.95764	2.34931	8.71528	4.80278	0.73564	0.694421	5.60972	4.12674	12.9944	9.02361	14.2027	14.3345	106.646	253.25	cycle	home	6	0	no	7	friend/sibling - no adult	yes	no	no	no	0	11	between 16 and 18	house owner	rural	514	632	1
PLOSX10718		girl	11.7452	17.8063	1	1	1	1	1	1	0.61776	0.622975	5.27153	3.28403	12.841	7.93264	0.634194	0.645558	6.28444	3.98556	12.7097	8.20486	1.12191	2.77979	42.0916	16.3333	car	home	6	2	yes	9	accompanied by adult	no	yes	no	no	3	7	<=16 years	renting	urban	501	658	1
PLOSX10719		girl	10.7836	24.0079	1	0	0	0	0	0		0.646215	4.29352	2.77454													walk	home	5	1	dont know	10	friend/sibling - no adult	no	yes	no	no	3	5	<=16 years	renting	urban	585		1
PLOSX10720		boy	11.5808	16.5998	0	1	0	0	0	0	0.457775				11.4958	5.2625											walk	home	6	5	yes	7	friend/sibling - no adult	yes	yes	yes	yes	4	5			urban	589		1
PLOSX10721		girl			0	0	0	0	0	0																														>18 years	house owner	rural	521		1
PLOSX10722		girl		16.5268			0	0	0	0																																rural	563		0
PLOSX10723		boy	11.4986	21.0669	1	1	1	1	1	1	0.697144	0.757383	6.91306	5.23583	11.2104	7.81528	0.675514	0.789586	6.64583	4.48935	9.14861	7.22361	-8.18696	9.24413	-44.7889	-35.5	walk	other/park/shops	4	2	dont know	7	friend/sibling - no adult	no	yes	yes	no	3	8	<=16 years	renting	urban	510	637	1
PLOSX10724		boy	10.9342	15.9976	1	1	0	0	0	0	0.679421	0.609535	4.9816	3.03646	11.7972	8.01528											car	other/park/shops	2	8	yes	8	accompanied by adult	yes	yes	yes	no	3	7	between 16 and 18	house owner	rural	564	628	1
PLOSX10725		boy		22.5183			0	0	0	0																														between 16 and 18	house owner	rural	576		0
PLOSX10726		girl		16.91			0	0	0	0																														>18 years	house owner	urban	585		0
PLOSX10727		boy	11.011	16.4785	1	1	0	0	0	0	0.563606	0.793944	4.84361	3.84556	11.5403	6.50417											car	other/park/shops	4	4	dont know	9	accompanied by adult	yes	yes	no	no	1	10	>18 years	house owner	rural	521		1
PLOSX10728		girl		20.1978			0	0	0	0																														<=16 years	house owner	urban	517		0
PLOSX10729		boy	11.2767	17.5069	1	1	0	0	0	0	0.634885	0.636985	6.25778	3.98611	12.7243	8.07847											walk	home	2	6	yes	5	alone	yes	yes	yes	no	4	4	<=16 years	renting	urban	504		1
PLOSX10730		girl		18.8166			0	0	0	0																														<=16 years	house owner	rural	550		0
PLOSX10731		girl		24.1682			0	0	0	0																														<=16 years	house owner	urban	550		0
PLOSX10732		boy	11.3836	21.1316	1	1	0	0	0	0	0.645986	0.643499	4.79194	3.08361	8.90972	5.75556											walk	home	2	3	dont know	9	accompanied by adult	yes	yes	no	no		8	<=16 years	house owner	urban	556		1
PLOSX10733		girl	10.7151	18.0737	1	1	1	1	1	1	0.634637	0.676073	5.47278	3.7	13.6014	8.63194	0.70083	0.761572	6.62944	4.64611	11.3417	8.6375	2.47562	12.6935	56.7667	0.333374	walk	home	6	2	no	11	accompanied by adult	no	yes	no	no	0	9	between 16 and 18	renting	urban	585	640	1
PLOSX10734		boy		15.0147			0	0	0	0																																urban	542		0
PLOSX10735		boy	11.0384	18.0963	1	1	1	1	1	1	0.644498	0.600914	5.22583	3.14028	10.9118	7.03264	0.696958	0.657273	5.05889	3.52583	10.5465	6.93194	9.60438	1.27745	23.1333	-6.04163	car	home	1	6	yes	9	accompanied by adult	yes	yes	no	no	2	8	<=16 years	house owner	rural	580	605	1
PLOSX10736		girl		26.4263			0	0	0	0																														<=16 years	house owner	rural	573		0
PLOSX10737		girl	11.0521	22.6205	1	1	0	0	0	0	0.704366	0.6882	5.60722	3.85889	11.4616	8.07315											car	home	6	0	yes	9	friend/sibling - no adult	no	yes	yes	no	0	8	<=16 years	house owner	urban	522		1
PLOSX10738		girl		17.1225			0	0	0	0																														<=16 years	renting	rural	576		0
PLOSX10739		girl		20.5386			0	0	0	0																														<=16 years	house owner	urban	528		0
PLOSX10740		girl		20.3412	0	0	0	0	0	0																	car	friends house	6	4	yes	9	accompanied by adult	yes	yes	yes	yes	2	8	<=16 years	house owner	rural	538		1
PLOSX10741		girl		17.9735			1	1	0	0							0.786715	0.79441	6.91563	5.44063	12.2986	9.77014																		<=16 years	house owner	urban	532	609	0
PLOSX10742		boy		17.5559			0	0	0	0																																	530		0
PLOSX10743		girl	10.726	18.2069	1	1	1	1	1	1	0.651579	0.648833	5.65417	3.66861	10.8167	7.04792	0.739005	0.801774	6.26556	4.63028	10.7271	8.60069	9.01719	15.0194	57.7	93.1667	car	home	4	0	yes	9	friend/sibling - no adult	yes	yes	yes	no	3	8	between 16 and 18	house owner	urban	533	603	1
PLOSX10744		girl	10.8027	17.5106	1	1	1	1	1	1	0.691019	0.666992	5.33125	3.5559	11.2736	7.79028	0.715045	0.680125	6.92847	4.95417	10.9049	7.41667	4.80523	-1.0894	83.8958	-22.4167	car	home	7	4	yes	7	accompanied by adult	yes	no	no	no	0	9	<=16 years	renting	rural	540	638	1
PLOSX10745		girl	11.274	19.3046	1	1	0	0	0	0	0.657438	0.511701	5.89537	3.01667	11.6889	7.68472											walk	friends house	7	1	no		friend/sibling - no adult	yes	yes	yes	no	2	8	<=16 years	house owner	rural	524		1
PLOSX10746		boy		15.9942	0	0	0	0	0	0																														between 16 and 18	house owner	urban	574		1
PLOSX10747		boy		15.617			0	0	0	0																														between 16 and 18	house owner	rural	541		0
PLOSX10748		girl	10.9836	18.0521	1	0	0	0	0	0		0.640411	3.42083	2.19074													walk	home	8	5	no	6	friend/sibling - no adult	yes	yes	yes	no	2	9	<=16 years	renting	urban	528		1
PLOSX10749		girl		32.594			0	0	0	0																														between 16 and 18	house owner	urban	531		0
PLOSX10750		girl	11.8219	17.5005	1	1	1	1	1	1	0.832173	0.746322	6.79667	5.0725	11.2757	9.38333	0.799472	0.828964	7.1575	5.72222	11.5757	9.59583	5.31506	-0.320947	38.9833	12.75	car	home	4	4	yes	7	accompanied by adult	yes	yes	yes	no	2	7	<=16 years	house owner	urban	531	645	1
PLOSX10751		boy		16.0528			0	0	0	0																														<=16 years	renting	rural	506		0
PLOSX10752		boy		19.6958			0	0	0	0																														<=16 years	renting	urban	545		0
PLOSX10753		girl		16.6219	0	0	1	1	0	0							0.812185	0.811864	5.37986	4.36944	9.49375	7.70764																		>18 years	renting	rural	547	654	1
PLOSX10754		girl	11.4877	16.5457	1	1	0	0	0	0	0.597374	0.651852	5.0625	3.3	9.30694	5.55972											walk	home	2	4	dont know	9	friend/sibling - no adult	yes	yes	yes	no	2	6	between 16 and 18	house owner	urban	527		1
PLOSX10755		boy		16.3228			0	0	0	0																														<=16 years	renting	rural	553		0
PLOSX10756		boy	10.9479	18.8495	0	0	1	1	0	0		0.477509	4.01389	1.91667			0.505302	0.596139	4.84653	2.44896	13.6701	8.14931					car	home	2	2	dont know	7	accompanied by adult	yes	yes	no	no	2	11	between 16 and 18	house owner	rural	553	632	1
PLOSX10757		girl		17.3041			0	0	0	0																														<=16 years	house owner	urban	589		0
PLOSX10758		boy		20.4421			0	0	0	0																														between 16 and 18	house owner	urban	559		0
PLOSX10759		girl		16.1909			0	0	0	0																														<=16 years	house owner	urban	535		0
PLOSX10760		girl	11.4548	18.2423	1	1	1	1	1	1	0.606023	0.602179	6.93361	4.17528	11.3444	6.875	0.665619	0.674643	7.06944	4.70556	12.8854	8.69306	6.34395	6.86194	31.8167	109.083	car	friends house	6	2	yes	11	friend/sibling - no adult	no	yes	yes	yes	3	8	<=16 years	house owner	urban	528	621	1
PLOSX10761		girl		15.3712			0	0	0	0																														between 16 and 18	house owner	urban	522		0
PLOSX10762		girl		16.854			0	0	0	0																														<=16 years	house owner	urban	504		0
PLOSX10763		boy		15.3134			0	0	0	0																																rural	511		0
PLOSX10764		girl		21.8066			0	0	0	0																														between 16 and 18	house owner	urban	528		0
PLOSX10765		girl		16.7863			0	0	0	0																														<=16 years	house owner	urban	555		0
PLOSX10766		girl	11.5041	22.0858	1	1	1	1	1	1	0.618766	0.58854	6.26157	3.68519	9.39931	5.81597	0.770661	0.719206	4.66771	3.59722	12.6625	9.10694	18.2121	10.044	-5.2778	197.458	walk	home	6	0	yes	6	friend/sibling - no adult	no	yes	yes	yes	3	7	<=16 years	renting	urban	522	650	1
PLOSX10767		girl	10.7041	17.8743	1	1	0	0	0	0	0.604488	0.729621	5.43167	3.96306	10.3979	6.28542											car	home	6	5	yes	7	accompanied by adult	yes	no	no	no	0	7	>18 years	renting	rural	577		1
PLOSX10768		boy	11.5452	18.6936	1	1	0	0	0	0	0.749388	0.707144	6.21435	4.39444	12.475	9.34861																								>18 years	house owner	rural	568		1
PLOSX10769		girl	11.5342	17.2827	1	1	0	0	0	0	0.679565	0.659517	5.14792	3.39514	9.58333	6.5125											car	home	3	3	dont know	7	accompanied by adult	yes	no	yes	no	2	4	between 16 and 18	house owner	urban	561		1
PLOSX10770		boy	11.4575	15.1824	1	1	1	1	1	1	0.692646	0.664029	4.70444	3.12389	10.0951	6.99236	0.727075	0.745975	6.39167	4.64722	13.2424	9.87847	6.30459	5.33288	91.4	173.167	walk	home	5	1	no	9	friend/sibling - no adult	yes	yes	no	no	0	10	between 16 and 18	house owner	urban	553	632	1
PLOSX10771		boy		16.3512			0	0	0	0																															renting	rural	556		0
PLOSX10772		boy		20.7174			0	0	0	0																														<=16 years	house owner	rural	530		0
PLOSX10773		boy		15.1586			0	0	0	0																														>18 years	renting	urban	584		0
PLOSX10774		boy		18.7925	0	0	0	0	0	0																														<=16 years	house owner	urban	536		1
PLOSX10775		boy		14.7057			0	0	0	0																														<=16 years	house owner	rural	556		0
PLOSX10776		girl	11.5425	14.6713	1	1	1	1	1	1	0.677712	0.582449	5.49833	3.2025	9.87083	6.68958	0.645091	0.841149	4.28611	2.76493	9.21111	7.74792	6.26416	16.3437	-26.2541	63.5	walk	friends house	6	5	dont know	5	friend/sibling - no adult	yes	no	yes	no	0	9	<=16 years	house owner	rural	506	638	1
PLOSX10777		girl	11.326	15.9267	1	1	0	0	0	0	0.580092	0.582231	5.40903	3.14931	13.0319	7.55972											bus/train	home	4	4	no	6	friend/sibling - no adult	yes	yes	yes		2	9	<=16 years	house owner	rural	508		1
PLOSX10778		girl	11.0712	21.4806	1	1	0	0	0	0	0.593712	0.547999	4.69722	2.57407	11.3306	6.72708	0.683837		3.72083	2.54444							walk	home	6	4	no	10	friend/sibling - no adult	no	yes	yes	no	2	7	<=16 years	renting	urban	591	629	1
PLOSX10779		boy		15.4173			0	0	0	0																																urban	561		0
PLOSX10780		boy	11.2082	16.4496	1	1	0	0	0	0	0.610248	0.619735	6.49583	4.02569	10.3681	6.32708											car	other/park/shops	4	6	dont know	8	accompanied by adult	no	yes	yes	no	3	6	between 16 and 18	renting	rural	527	616	1
PLOSX10781		boy		15.1493			0	0	0	0																																urban	527		0
PLOSX10782		girl	11.0822	15.7771	1	1	0	0	0	0	0.530746	0.596955	5.78306	3.45222	10.9319	5.80208											walk	home	5	3	dont know	9	friend/sibling - no adult	yes	no	yes	no	2	7	between 16 and 18	house owner	urban	589		1
PLOSX10783		boy	11.6247	17.9397	1	1	1	1	1	1	0.654793	0.468539	5.15194	2.41389	11.2292	7.35278	0.681946	0.860369	4.24806	2.89694	11.7472	10.1069	21.3407	20.5576	28.9833	165.25	walk	other/park/shops	4	4	yes	9	friend/sibling - no adult	yes	yes	yes	yes	3	8	<=16 years	house owner	urban	573	628	1
PLOSX10784		girl		16.1414			0	0	0	0																														>18 years	renting	urban	519		0
PLOSX10785		girl	11.2082	17.0675	1	1	1	1	1	1	0.657009	0.620441	5.81889	3.61028	9.75486	6.40903	0.620907	0.689786	6.60056	4.09833	9.51181	6.56111	0.0466228	3.27775	29.2833	9.125	walk	home	8	1	no	8	accompanied by adult	no	yes	yes	no	1	9	<=16 years	house owner	urban	544	621	1
PLOSX10786		boy		32.764			0	0	0	0																														between 16 and 18	house owner	rural	549		0
PLOSX10787		girl		15.8649	0	0	0	0	0	0																														<=16 years	house owner	rural	562		1
PLOSX10788		boy		14.8328			0	0	0	0																														<=16 years	house owner	urban	546		0
PLOSX10789		boy	10.7342	13.7927	1	1	0	0	0	0	0.673647	0.639168	6.27986	4.01389	14.1271	9.51667											walk	home	4	2	yes	9	alone	no	yes	no	no	4	7	<=16 years	house owner	urban	504		1
PLOSX10790		girl	11.6575	16.3178	1	1	1	0	1	0	0.6026	0.582116	6.02639	3.50806	10.613	6.39537	0.816841		4.04931	3.30764			23.4725		-12.025		walk	other/park/shops	3		dont know	7	friend/sibling - no adult	no	yes	no	no	4	6	>18 years	renting	urban	522	646	1
PLOSX10791		girl		15.8417			0	0	0	0																																urban	537		0
PLOSX10792		boy	10.789	16.2382	1	0	0	0	0	0		0.623766	5.82306	3.63222													walk	other/park/shops	3	7	yes	9	accompanied by adult	no	yes	no	no	0	7	between 16 and 18	renting	urban	565		1
PLOSX10793		boy		16.2383			0	0	0	0																																rural	509		0
PLOSX10794		girl	11.2027	36.2619	1	1	0	0	0	0	0.458719	0.778519	5.03806	3.92222	13.7944	6.32778											car	home	3	8	yes	5		no	yes	no	no	3	6	between 16 and 18	renting	rural	543		1
PLOSX10795		boy		20.6076	0	1	1	0	0	0	0.672402	0.597705	3.63194	2.17083	10.4125	7.00139	0.525785		4.06007	2.13472																				>18 years	house owner	rural	505	627	1
PLOSX10796		girl	11.0712	18.3991	1	1	0	0	0	0	0.510026	0.615719	5.11597	3.15	11.1514	5.6875											bus/train	home	5	0	no	7	accompanied by adult	no	yes	yes	no	0	6	>18 years	house owner	urban	572		1
PLOSX10797		girl		18.0338			0	0	0	0																																rural	562	657	0
PLOSX10798		boy		19.9998			0	0	0	0																														<=16 years	renting	rural	590		0
PLOSX10799		girl	11.463	15.3388	1	0	0	1	0	0		0.385189	4.4684	1.72118			0.696528	0.683285	8	5.57222	8.60833	5.88194					car	home	2	5	dont know	8	accompanied by adult	yes	yes	no	no	2	9	<=16 years	house owner	urban	581	622	1
PLOSX10800		girl		13.4611			0	0	0	0																														<=16 years	renting	urban	504		0
PLOSX10801		boy		24.6826			0	0	0	0																														<=16 years	renting	urban	541		0
PLOSX10802		boy	10.9479	15.5795	1	1	0	0	0	0	0.652826	0.571188	7.09583	4.05306	14.55	9.49861											car	home	4	3	yes	8	accompanied by adult	no	yes	no	no	3	6		house owner	urban	531		1
PLOSX10803		boy		18.2469			0	0	0	0																														<=16 years	renting	urban	579		0
PLOSX10804		girl		14.8831			0	0	0	0																														>18 years	renting	urban	574		0
PLOSX10805		girl	11.3233	22.341	1	1	0	0	0	0	0.70653	0.762962	5.21833	3.98139	12.9319	9.13681											walk	friends house	6	3	dont know	9	friend/sibling - no adult	yes	yes	yes	no	2	6	>18 years	house owner	rural	592		1
PLOSX10806		girl		16.6232			0	0	0	0																														>18 years	house owner	urban	572		0
PLOSX10807		girl		23.6552			0	0	0	0																														<=16 years	renting	urban	574		0
PLOSX10808		boy	11.7836	19.2458	0	1	0	0	0	0	0.630144				10.7493	6.77361																								<=16 years	renting	rural	506		1
PLOSX10809		girl		19.3372	0	0	0	0	0	0																	walk	other/park/shops	5	5	dont know	9	friend/sibling - no adult	no	no	no	no	2	6	<=16 years	renting	urban	545		1
PLOSX10810		girl		20.4784	0	0	0	0	0	0																	car	other/park/shops	5		dont know	9	accompanied by adult	yes	yes	no	no	0	9	<=16 years	house owner	rural	553		1
PLOSX10811		girl	11.6603	16.4475	1	1	1	1	1	1	0.649732	0.636042	4.94639	3.14611	10.8667	7.06042	0.795734	0.652697	6.02257	4.79236	9.80972	6.40278	15.9692	0.296557	98.775	-39.4583	walk	home	7	1	no	7	accompanied by adult	yes	yes	no	no	0	10	between 16 and 18	house owner		562	657	1
PLOSX10812		girl	11.0493	16.7697	1	1	1	1	1	1	0.612889	0.675339	4.70833	3.17972	11.1312	6.82222	0.762873	0.727064	6.58694	5.025	12.0882	8.78889	8.75335	11.4175	110.717	118	car	home	4	4	no	7	friend/sibling - no adult	yes	yes	yes	no	2	7	<=16 years	renting		589	605	1
PLOSX10813		girl		23.3882			0	0	0	0																														between 16 and 18	house owner	urban	555		0
PLOSX10814		girl	11.5616	17.5296	0	1	0	0	0	0	0.55798	0.67528	6.45	4.35556	11.5222	6.42917											walk	home	3	5	dont know	9	friend/sibling - no adult	no	yes	no	no	2	7	between 16 and 18	renting	urban	527		1
PLOSX10815		girl	11.0712	16.2145	1	1	0	0	0	0	0.8	0.694342	6.27972	4.36028	8.52778	6.82222											car	home	4	2	no	6	accompanied by adult	yes	yes	yes	no	2	9	between 16 and 18	house owner	rural	563		1
PLOSX10816		girl		15.7791			0	0	0	0																														<=16 years	house owner	rural	509		0
PLOSX10817		boy		18.5446			0	0	0	0																														>18 years	renting		588		0
PLOSX10818		girl		15.8417			0	0	0	0																																urban	545		0
PLOSX10819		girl		16.5311			0	0	0	0																														<=16 years	house owner	urban	564		0
PLOSX10820		boy	11.1644	17.3687	1	1	0	0	0	0	0.639657	0.536668	6.13611	3.29306	12.9583	8.28889											walk	home	2	4	no	5	friend/sibling - no adult	no	yes	no	no	2	8	between 16 and 18	house owner	urban	531	645	1
PLOSX10821		boy	11.7041	23.4402	1	1	0	0	0	0	0.613775	0.718885	5.32106	3.82523	11.9479	7.33333											walk	home	1	6	yes	8	alone	no	yes	no	no	2	10	<=16 years	house owner	urban	532		1
PLOSX10822		girl		20.9614			0	0	0	0																														<=16 years	renting	urban	544		0
PLOSX10823		girl	10.8274	20.8333	1	1	1	0	1	0	0.658628	0.559163	5.62944	3.14778	12.9014	8.49722	0.757024		4.9559	3.75174			19.786		36.2375		car	other/park/shops	5	1	yes	9	accompanied by adult	yes	yes	no	no	2	7	<=16 years	house owner	rural	512	601	1
PLOSX10824		boy		14.5344			0	0	0	0																														<=16 years	renting	urban	545		0
PLOSX10825		girl		23.9629			0	0	0	0																														<=16 years	renting	rural	536		0
PLOSX10826		girl		19.3494			0	0	0	0																														<=16 years	renting	rural	514		0
PLOSX10827		girl		16.1374			0	0	0	0																														<=16 years	renting	urban	516		0
PLOSX10828		girl		12.8542			0	0	0	0																														<=16 years	renting	urban	528		0
PLOSX10829		boy		19.3834			0	0	0	0																														<=16 years	renting	urban	559		0
PLOSX10830		boy	11.3041	17.167	1	1	1	1	1	1	0.667423	0.646734	6.19694	4.00778	12.5472	8.37431	0.677532	0.750509	7.04722	4.77472	13.6528	10.2465	3.0798	8.30855	46.0167	112.333	walk	home	3	5	yes	9	accompanied by adult	yes	yes	no	no	1	8	>18 years	house owner	urban	536	602	1
PLOSX10831		girl		17.1449			0	0	0	0																														>18 years	house owner	urban	569		0
PLOSX10832		girl	11.5808	15.6432	0	1	0	0	0	0	0.772941				9.73194	7.52222											walk		5	1	no	9	friend/sibling - no adult	yes	yes	yes	yes	3	8			urban	591		1
PLOSX10833		girl		18.1365			0	0	0	0																														>18 years	house owner	rural	511		0
PLOSX10834		girl	11.2877	22.0423	1	1	0	0	0	0	0.594783	0.547954	5.89757	3.2316	9.98264	5.9375											walk	home	2	6	dont know	9	friend/sibling - no adult	no	yes	yes	no	2	6	between 16 and 18	renting	urban	527		1
PLOSX10835		boy		17.3072			0	0	0	0																														>18 years	house owner	rural	518		0
PLOSX10836		girl	11.5452	20.2041	1	1	0	0	0	0	0.672655	0.65976	5.51	3.63528	10.5139	7.07222											walk	home	6	1	no	7	accompanied by adult	no	yes	yes	no	1	7	<=16 years	house owner	urban	527		1
PLOSX10837		boy		21.3775			0	0	0	0																																	569		0
PLOSX10838		girl		20.1616			0	0	0	0																														<=16 years	renting	urban	581		0
PLOSX10839		girl	10.9863	13.9758	1	1	0	0	0	0	0.662842	0.723033	6.12454	4.42824	9.50139	6.29792											car	other/park/shops	5	4	yes	5	accompanied by adult	yes	yes	no	no	0	5	>18 years	house owner	rural	526	610	1
PLOSX10840		boy	11.3973	20.4692	1	1	1	1	1	1	0.639525	0.674603	3.40694	2.29833	11.3431	7.25417	0.514603	0.690589	6.06319	3.12014	8.825	6.09444	-15.9999	5.10637	49.3083	-69.5833	walk	home	1	4	dont know	7	friend/sibling - no adult	no	yes	yes	no	0	5	>18 years	house owner	urban	526	610	1
PLOSX10841		girl	11.0082	18.9863	1	1	0	0	0	0	0.632344	0.642498	1.37917	0.886111	11.0875	7.01111											cycle	home	7	0	no	11	accompanied by adult	yes	no	no	no	1	10	<=16 years	house owner	rural	568		1
PLOSX10842		girl	11.3452	17.0517	1	0	0	0	0	0		0.480878	4.55764	2.19167													bus/train	other/park/shops	7	1	yes	8	friend/sibling - no adult	yes	yes	yes	no	3	5	<=16 years	renting	urban	565		1
PLOSX10843		girl	11.3397	20.4064	1	0	0	0	0	0		0.56474	5.35972	3.02685			0.750871		2.39167	1.79583							car	other/park/shops	4	2	yes	9	accompanied by adult	yes	no	yes	yes	2	7	>18 years	house owner	rural	573	628	1
PLOSX10844		girl		26.5033			0	0	0	0																														>18 years	house owner	urban	550		0
PLOSX10845		girl		21.7677			0	0	0	0																														between 16 and 18	house owner	rural	588		0
PLOSX10846		girl		17.652			0	0	0	0																														between 16 and 18	renting	urban	581		0
PLOSX10847		boy		16.6894			0	0	0	0																														<=16 years	house owner	urban	575		0
PLOSX10848		girl	10.9205	20.323	1	1	0	0	0	0	0.655338	0.607526	5.92396	3.59896	10.584	6.93611											car	home	6	1	no	9	accompanied by adult	yes	yes	yes	no	3	5	between 16 and 18	house owner	urban	562		1
PLOSX10849		boy		18.4911			0	0	0	0																														<=16 years	renting	urban	592		0
PLOSX10850		girl	10.7616	19.3784	1	1	0	0	0	0	0.5098	0.541929	5.5691	3.01806	12.6847	6.46667											walk		4	3	dont know	9	alone	no	yes	yes	yes	3	4	<=16 years	house owner	urban	535		1
PLOSX10851		boy	11.2849	17.0503	1	1	0	0	0	0	0.565052	0.666452	5.92951	3.95174	12.675	7.16204											bus/train	home	4	8	yes	5	friend/sibling - no adult	yes	yes	no	no	3	2	<=16 years	renting	rural	553		1
PLOSX10852		girl	10.9534	20.6072	1	1	0	0	0	0	0.672037	0.647961	4.2025	2.72306	12.5861	8.45833											car	home	7	2	dont know	8	accompanied by adult	no	yes	yes	no	3	6	between 16 and 18	house owner	urban	533		1
PLOSX10853		girl	11.6356	19.8245	1	1	1	1	1	1	0.580165	0.642003	6.15694	3.95278	13.8083	8.01111	0.629166	0.713752	5.41722	3.40833	15.0486	10.741	-1.28369	13.3587	-32.6667	163.792	walk	home	2	2	dont know	8	friend/sibling - no adult	no	yes	no	no	3	8	between 16 and 18	house owner	urban	504	651	1
PLOSX10854		girl		24.3791	0	0	1	1	0	0							0.740656	0.72993	6.40104	4.74097	12.0236	8.77639																		between 16 and 18	renting		572	635	1
PLOSX10855		boy	11.3836	17.507	1	1	1	1	1	1	0.527471	0.563817	4.86417	2.7425	10.4236	5.49815	0.590207	0.629996	4.65174	2.74549	9.69583	6.10833	2.63898	10.2525	0.179169	36.6111	car	other/park/shops	6	2	no	11	accompanied by adult	yes	yes	yes	yes	1	9	between 16 and 18	house owner	urban	582	631	1
PLOSX10856		boy	11.0301	17.6803	1	1	1	1	1	1	0.575071	0.717336	1.62639	1.16667	11.5215	6.62569	0.716679	0.653198	5.30579	3.80255	12.3229	8.04931	-0.0656664	7.81273	158.153	85.4167	bus/train	home	4	2	dont know	9	friend/sibling - no adult	no	yes	no	no	3	8		renting	urban	545	643	1
PLOSX10857		boy		16.4421			0	0	0	0																														<=16 years	house owner	urban	573		0
PLOSX10858		girl	10.7918	16.7314	1	1	0	0	0	0	0.701266	0.733767	6.24583	4.58299	9.98194	7											walk	home	6	5	yes	11	alone	yes	yes	yes	no	2	5	<=16 years	house owner	urban	566		1
PLOSX10859		boy		17.1632			0	0	0	0																														between 16 and 18	house owner	urban	535		0
PLOSX10860		boy	11.2493	14.1776	1	1	0	0	0	0	0.608598	0.589884	6.7	3.95222	11.4847	6.98958											walk	home	3		no	11	friend/sibling - no adult	yes	yes	yes	no	0	9	<=16 years	house owner	urban	531		1
PLOSX10861		girl		17.6784			0	0	0	0							0.801497		4.26806	3.42083																				>18 years	house owner	urban	570	635	0
PLOSX10862		boy		17.8054			0	0	0	0																														between 16 and 18	house owner	rural	575		0
PLOSX10863		boy		16.7768			1	0	0	0							0.710335		4.08519	2.90185																				<=16 years	house owner	urban	573	628	0
PLOSX10864		girl	11.7726	24.8782	1	1	1	1	1	1	0.630879	0.650736	6.70139	4.36083	12.0632	7.61042	0.808816	0.759898	4.5162	3.65278	12.4889	9.49028	15.808	12.9019	-42.4833	112.792	car	home	5	0	dont know	7	accompanied by adult	yes	yes	no	no	0	8	between 16 and 18	house owner		530	614	1
PLOSX10865		girl		25.2673			0	0	0	0																														<=16 years	renting	urban	523		0
PLOSX10866		boy		17.8985			0	0	0	0																															renting	urban	544		0
PLOSX10867		girl	11.1096	20.7269	1	1	0	0	0	0	0.691848	0.631254	5.34694	3.37528	11.3896	7.87986											car	home	4	3	dont know	9	friend/sibling - no adult	yes	yes	yes	no	3	8	<=16 years	renting	rural	503		1
PLOSX10868		boy		15.0346	0	0	0	0	0	0																														between 16 and 18	house owner	rural	552		1
PLOSX10869		girl	11.611	18.0737	1	1	0	0	0	0	0.676645	0.617129	5.32889	3.28861	12.4347	8.41389											car	home	3	3	dont know	9	friend/sibling - no adult	no	yes	yes	no	2	9	<=16 years	house owner	rural	547		1
PLOSX10870		boy		15.6913			0	0	0	0																														between 16 and 18	renting	rural	574		0
PLOSX10871		girl	11.4329	18.7967	1	1	0	0	0	0	0.638214	0.633683	6.67778	4.2316	12.2847	7.84028											walk	home	4	5	dont know	8	alone	yes	yes	yes	no	3	7	<=16 years	renting	rural	592	615	1
PLOSX10872		boy	11.3315	17.8363	1	1	1	1	1	1	0.61482	0.565608	4.70389	2.66056	11.3583	6.98333	0.72311	0.718839	6.13361	4.43528	12.6583	9.09931	15.7503	10.4019	106.483	126.958	walk	home	3	4	no	9	friend/sibling - no adult	yes	yes	no	no	1	8	<=16 years	house owner	urban	522	650	1
PLOSX10873		boy		14.4767			1	0	0	0							0.666984		5.09861	3.40069																						urban	562	657	0
PLOSX10874		girl	11.4822	22.842	1	1	0	0	0	0	0.689494	0.539573	5.52778	2.98264	10.9924	7.57917											car	friends house	4		yes	9	friend/sibling - no adult	no	yes	yes	no	3	6	<=16 years	renting	urban	581		1
PLOSX10875		girl		23.3333			0	0	0	0																														<=16 years	house owner	urban	546		0
PLOSX10876		girl		16.9117	0	0	0	0	0	0																														>18 years	house owner	urban	560		1
PLOSX10877		boy		19.417			0	0	0	0																														<=16 years	renting	urban	527		0
PLOSX10878		girl		16.4132			0	0	0	0																														between 16 and 18	house owner	urban	518		0
PLOSX10879		girl	11.1973	19.5795	1	1	0	0	0	0	0.664406	0.650924	6.65806	4.33389	13.0573	8.67535																								>18 years	house owner		559		1
PLOSX10880		girl	11.1205	17.4086	1	1	0	0	0	0	0.648513	0.715112	4.75139	3.39778	10.3924	6.73958											car	home	2	5	dont know	7	accompanied by adult	yes	yes	yes	no	0	7	>18 years	house owner	urban	526		1
PLOSX10881		girl		19.7145			0	0	0	0																														>18 years	house owner	rural	575		0
PLOSX10882		girl	10.8521	19.6366	1	1	1	1	1	1	0.586183	0.560314	6.40167	3.58694	10.9868	6.44028	0.67255	0.71653	6.76694	4.55111	9.99028	7.15833	11.2236	13.0347	57.85	43.0833	car	home	7	0	no	7	accompanied by adult	yes	yes	no	no	3	8	<=16 years	house owner	urban	568	636	1
PLOSX10883		boy	11.3753	16.098	1	1	0	0	0	0	0.615156	0.603109	6.52222	3.93361	14.4972	8.91806											car	home	2	4	yes	9	accompanied by adult	no	yes	yes	no	3	6	between 16 and 18	house owner	rural	538		1
PLOSX10884		girl		14.5032			0	0	0	0																														>18 years	house owner	urban	575		0
PLOSX10885		girl		17.5808			0	0	0	0																														>18 years	house owner	rural	558	628	0
PLOSX10886		boy	10.8685	13.3662	1	1	1	1	1	1	0.58836	0.597157	4.98368	2.97604	12.4884	7.34768	0.75674	0.743779	4.89444	3.70382	8.67847	6.45486	15.9582	15.5419	43.6667	-53.5694	car	home	5	5	dont know	6	accompanied by adult	yes	no	no	no	1	6	>18 years	house owner	rural	554	638	1
PLOSX10887		boy	11.3342	13.5776	1	1	1	1	1	1	0.703621	0.575852	4.17111	2.40194	9.66528	6.80069	0.73026	0.563849	4.40926	3.21991	11.6486	6.56806	15.4408	-13.9772	49.0778	-13.9583	walk	home	3	6	yes	7	friend/sibling - no adult	no	yes	no	no	3	9	between 16 and 18	house owner	urban	559	658	1
PLOSX10888		boy	11.137	29.1865	1	1	0	0	0	0	0.682311	0.608266	5.175	3.14778	10.9274	7.4559											walk		4	4	yes	8	friend/sibling - no adult	no	yes	no	no	3	4	<=16 years	renting		501		1
PLOSX10889		boy	10.9123	19.4137	1	1	1	0	1	0	0.578531	0.598457	5.47194	3.27472	11.6639	6.74792	0.68253		5.76083	3.93194			8.40737		39.4333		walk	home	0	4	yes	11	friend/sibling - no adult	yes	yes	no	no	1	5	between 16 and 18	house owner	rural	540	604	1
PLOSX10890		boy	10.726	15.2527	1	1	0	0	0	0	0.565553	0.668134	4.73438	3.16319	13.8458	7.83056											car	home	5	5	dont know	6	accompanied by adult	no	yes	yes	no	4	4	between 16 and 18	house owner	urban	527		1
PLOSX10891		boy	11.3562	16.7958	1	1	0	0	0	0	0.515531	0.549535	6.4162	3.52593	12.4009	6.39306											car	other/park/shops	4	2	yes	9	accompanied by adult	yes	yes	no	no	3	8	<=16 years	house owner	urban	556		1
PLOSX10892		boy	11.1096	17.6112	1	1	0	0	0	0	0.552227	0.645013	4.90139	3.16146	10.5243	5.81181											car	home	4	4	yes	8	accompanied by adult	yes	yes	no	no	1	7	between 16 and 18	house owner	urban	570	635	1
PLOSX10893		boy		15.7024			0	0	0	0																														>18 years	renting	urban	566		0
PLOSX10894		girl		16.0949			0	0	0	0																														between 16 and 18	house owner	urban	582		0
PLOSX10895		girl		15.9657			0	0	0	0																														between 16 and 18	house owner	rural	579		0
PLOSX10896		boy	11.4301	17.7798	1	1	1	1	1	1	0.467326	0.599661	5.23861	3.14139	10.3187	4.82222	0.784166	0.776656	6.35778	4.98556	12.316	9.56528	18.4506	30.933	110.65	284.583	car	other/park/shops	2	4	yes	9	accompanied by adult	yes	yes	no	no	1	7	between 16 and 18	house owner	urban	572	635	1
PLOSX10897		girl	11.063	14.0241	1	1	0	0	0	0	0.757102	0.649575	5.16833	3.35722	11.2931	8.55											car		5	6	yes	9	accompanied by adult	yes	no	no	no	0	5	>18 years	house owner		506		1
PLOSX10898		girl		16.5465			0	0	0	0																														<=16 years	house owner	urban	556		0
PLOSX10899		boy		17.6795			0	0	0	0																														>18 years	renting	urban	585		0
PLOSX10900		girl	10.7863	16.6365	1	1	0	0	0	0	0.686283	0.632216	5.50444	3.48	9.7	6.65694											walk	home	5	3	dont know	10	friend/sibling - no adult	no	yes	no	no	0	3	<=16 years	house owner	urban	526		1
PLOSX10901		boy		15.9305			0	0	0	0																														<=16 years	renting	urban	585		0
PLOSX10902		girl	10.7918	25.2108	1	1	0	1	0	1	0.607498	0.607585	5.97882	3.63264	10.3361	6.27917	0.820579	0.641209	3.73889	3.06806	13.3667	8.57083		3.37115		137.5	walk	home	5	0	no	7	accompanied by adult	no	yes	yes	no	2	9	>18 years	house owner	urban	527	616	1
PLOSX10903		boy		18.5364			0	0	0	0																														<=16 years	renting	urban	588		0
PLOSX10904		girl		19.7482			0	0	0	0																														between 16 and 18	renting	urban	532		0
PLOSX10905		girl	10.8027	18.6425	1	1	0	0	0	0	0.60926	0.624383	5.96056	3.72167	9.41944	5.73889											car	other/park/shops	4	6	dont know	9	accompanied by adult	yes	yes	no	no	1	8	>18 years	house owner	urban	537		1
PLOSX10906		boy		17.1702			0	0	0	0																														>18 years	house owner	rural	514		0
PLOSX10907		girl		15.9461			0	0	0	0																														<=16 years	renting	rural	554		0
PLOSX10908		girl		19.0593			0	0	0	0																														between 16 and 18	house owner	urban	562		0
PLOSX10909		girl		15.6551			0	0	0	0																																urban	504		0
PLOSX10910		girl		18.9753			0	0	0	0																														between 16 and 18	house owner	rural	543		0
PLOSX10911		girl		20.8991			0	0	0	0																														<=16 years	house owner	urban	560		0
PLOSX10912		girl	11.3479	16.2477	1	1	1	1	1	1	0.571633	0.632872	5.28785	3.34653	14.0813	8.04931	0.705911	0.712575	6.36736	4.49479	14.2694	10.1681	7.30396	14.0942	68.8958	127.125	walk	home	3	2	dont know	7	accompanied by adult	yes	no	yes	yes	2	6	<=16 years	house owner	urban	527	616	1
PLOSX10913		boy		15.2551			0	0	0	0																														between 16 and 18	renting	urban	581		0
PLOSX10914		girl		21.1864			0	0	0	0																																urban	573		0
PLOSX10915		girl	10.6301	16.6941	1	1	1	1	1	1	0.609429	0.572873	4.66944	2.675	13.2569	8.07917	0.693501	0.591589	6.15917	4.27139	12.5333	7.41458	12.0628	-1.78399	95.7834	-39.875	walk	home	0	7	yes	9	friend/sibling - no adult	no	yes	no	no	2	7	<=16 years	house owner	urban	510	637	1
PLOSX10916		girl		21.1868			0	0	0	0																																urban	550		0
PLOSX10917		boy		19.9231			0	0	0	0																																rural	502		0
PLOSX10918		girl	11.4685	26.0714	1	1	0	0	0	0	0.758783	0.649233	6.50162	4.22107	14.3313	10.8743											car	home	7	1	yes	7	accompanied by adult	no	yes	yes	no	1	6	between 16 and 18	renting	rural	512		1
PLOSX10919		girl	10.8192	15.3488	1	1	0	0	0	0	0.692933	0.661395	2.07824	1.37454	11.7917	8.17083											walk	home	0	0	dont know	9	friend/sibling - no adult	yes	yes	yes	no	0	9	>18 years	house owner	urban	539		1
PLOSX10920		girl	11.4548	17.2644	1	1	1	1	1	1	0.610135	0.604743	5.82111	3.52028	12.6801	7.73657	0.623813	0.698555	5.46861	3.41139	12.4931	8.72708	1.90694	8.84193	-6.53334	59.4306	walk	home	1	6	dont know	8	friend/sibling - no adult	yes	yes	yes	no	3	8	<=16 years	house owner	urban	566	649	1
PLOSX10921		boy		15.5771			0	0	0	0																																urban	501		0
PLOSX10922		boy		15.4631			0	0	0	0																																	545		0
PLOSX10923		girl	10.9315	15.5168	1	1	0	0	0	0	0.825845	0.693293	5.98833	4.15167	8.97986	7.41597											walk		6	8	yes	9	friend/sibling - no adult	no	yes	yes	yes	3	7	<=16 years	renting	urban	584		1
PLOSX10924		girl		14.9835			0	0	0	0																														between 16 and 18	house owner	urban	509		0
PLOSX10925		girl	10.9616	16.5426	1	1	0	0	0	0	0.72615	0.657343	5.89213	3.87315	12.5424	9.10764											car	home	6	5	dont know	7	accompanied by adult	yes	no	no	no	0	6	<=16 years	house owner	urban	552		1
PLOSX10926		boy		26.1625			0	0	0	0																														>18 years	house owner	urban	555		0
PLOSX10927		boy	10.9808	15.8096	1	1	1	1	1	1	0.779334	0.638788	4.71944	3.01472	8.72361	6.79861	0.751775	0.805799	4.05937	3.05174	9.57986	7.71944	11.2987	2.64647	2.22081	55.25	bus/train	home	3	5	dont know	7	friend/sibling - no adult	yes	yes	yes	no	4	10	<=16 years	house owner	rural	573	628	1
PLOSX10928		girl		16.7056			0	0	0	0																																urban	510		0
PLOSX10929		girl		14.5752			0	0	0	0																																urban	581		0
PLOSX10930		girl	11.7507	18.9346	1	1	1	1	1	1	0.628491	0.59119	5.77812	3.41597	11.8037	7.41852	0.779834	0.596256	5.44097	4.24306	11.5361	6.87847	18.8644	-3.22351	49.625	-32.4028	car	home	4	2	no	9	accompanied by adult	yes	yes	yes	no	2	4	<=16 years	house owner	urban	591	629	1
PLOSX10931		boy		17.7037			0	0	0	0																																urban	560		0
PLOSX10932		girl	11.3644	21.2589	1	1	0	0	0	0	0.602362	0.710903	3.41389	2.42694	12.4049	7.47222											car	home	8	0	no	9	accompanied by adult	yes	yes	yes	no	3	6	between 16 and 18	house owner		555		1
PLOSX10933		boy		25.5939			0	0	0	0																														>18 years	renting	rural	529		0
PLOSX10934		girl		28.3446			0	0	0	0																														>18 years	renting	urban	504		0
PLOSX10935		girl		19.6656			0	0	0	0																															house owner	urban	551		0
PLOSX10936		girl		18.2141			0	0	0	0																														>18 years	house owner	urban	531		0
PLOSX10937		girl		20.6367			0	0	0	0																																urban	581		0
PLOSX10938		boy		16.7788			0	0	0	0																															renting	urban	504		0
PLOSX10939		girl		14.3678			0	0	0	0																														>18 years	house owner	urban	561		0
PLOSX10940		girl		21.4458			0	0	0	0																														<=16 years	renting	urban	504		0
PLOSX10941		boy	10.9918	14.7461	1	1	0	0	0	0	0.620369	0.512338	6.18028	3.16639	13.2146	8.19792											car	home	1	4	no	9	accompanied by adult	yes	yes	no	no	0	8	between 16 and 18	house owner	rural	503		1
PLOSX10942		boy		14.5202			0	0	0	0																														between 16 and 18	house owner	urban	552		0
PLOSX10943		girl		21.0918			0	0	0	0																														<=16 years	house owner	urban	565		0
PLOSX10944		boy		16.865			0	0	0	0																														<=16 years	house owner	urban	555		0
PLOSX10945		girl	11.4	17.8028	1	1	1	1	1	1	0.679604	0.601898	6.29375	3.78819	10.2347	6.95556	0.722071	0.75803	6.875	4.96424	11.0264	8.35833	12.0173	7.84262	70.5625	84.1667	walk	friends house	6	3	yes	9	friend/sibling - no adult	yes	yes	yes	no	2	6	<=16 years	house owner	urban	565	642	1
PLOSX10946		boy	10.8219	14.3976	1	1	0	0	0	0	0.658938	0.63764	5.49944	3.50667	10.6625	7.02593											walk	home	4	4	yes	7	accompanied by adult	yes	yes	yes	no	0	8	>18 years	house owner	urban	555		1
PLOSX10947		boy		15.6594			0	0	0	0																																urban	510		0
PLOSX10948		girl	11.5507	24.5618	1	1	1	1	1	1	0.731308	0.702168	6.84111	4.80361	13.0493	9.54306	0.696008	0.831609	6.14417	4.27639	8.85833	7.36667	-0.616032	10.0301	-31.6333	-130.583	car	home	5	2	dont know	9	accompanied by adult	no	yes	no	no	4	9	between 16 and 18	house owner	urban	559	658	1
PLOSX10949		girl		17.4382	0	0	0	0	0	0																														<=16 years	house owner	urban	574		1
PLOSX10950		boy		22.5268	0	0	1	0	0	0							0.78778		6.3875	5.03194							walk	home	2	4	yes	7	friend/sibling - no adult	yes	yes	yes	no	3	5			urban	585	646	1
PLOSX10951		boy		17.5545			0	0	0	0																														<=16 years	house owner	urban	588		0
PLOSX10952		girl	11.5562	16.8338	1	0	0	0	0	0		0.637299	5.21167	3.32139													walk	other/park/shops	6	2	no	9	accompanied by adult	no	no	yes	no	2	8	<=16 years	renting	rural	512		1
PLOSX10953		boy		14.9535			0	0	0	0																														<=16 years	house owner	rural	551		0
PLOSX10954		girl	11.1397	16.749	1	0	0	0	0	0		0.709193	6.79861	4.82153													car	home	7	2	no	5	accompanied by adult	no	yes	yes	no	3	9	between 16 and 18	house owner	urban	504		1
PLOSX10955		boy		14.5977			0	0	0	0																														<=16 years	house owner	urban	573		0
PLOSX10956		girl	11.3041	16.3397	1	1	0	0	0	0	0.674811	0.697719	5.54028	3.86556	10.7438	7.25											bus/train		6	4	dont know	10	accompanied by adult	yes	no	no	no	0	7	between 16 and 18	house owner	urban	547		1
PLOSX10957		girl		20.3423			0	0	0	0																														<=16 years	renting	urban	504		0
PLOSX10958		girl		15.5013			0	0	0	0																														>18 years	house owner	rural	570		0
PLOSX10959		boy	11.2329	15.3243	1	0	0	0	0	0		0.530871	5.5412	2.94167																												urban	585		1
PLOSX10960		girl	11.2521	24.8299	1	1	0	0	0	0	0.641293	0.598201	5.24896	3.13993	11.7319	7.52361											walk	other/park/shops	6	0		8	friend/sibling - no adult	yes	yes	yes	no	2		between 16 and 18	house owner	urban	566		1
PLOSX10961		girl		20.0959			0	0	0	0																														between 16 and 18	house owner	rural	534		0
PLOSX10962		girl		15.1532			0	0	0	0																																urban	527		0
PLOSX10963		girl		21.3697			0	0	0	0																														>18 years	renting	urban	583		0
PLOSX10964		boy	10.9096	16.6243	1	0	1	0	1	0		0.637707	5.48333	3.49676			0.633877		2.38611	1.5125			-0.383037		-119.056		car	home	5	5	yes	5	accompanied by adult	yes	yes	no	no	0	8	>18 years	house owner	rural	507	657	1
PLOSX10965		girl	10.7507	26.1556	1	1	0	0	0	0	0.656774	0.622493	5.44361	3.38861	9.85139	6.47014											car	home	5	2	dont know	8	alone	yes	yes	no	no	1	8	between 16 and 18	house owner	rural	520		1
PLOSX10966		boy	11.3151	16.1075	1	0	0	0	0	0		0.542924	5.94722	3.22889													walk	home	8	8	yes	9	friend/sibling - no adult	no	yes	yes	yes	3	13	<=16 years	renting	urban	591		1
PLOSX10967		boy	11.2192	18.4648	1	1	1	1	1	1	0.643701	0.661749	6.23222	4.12417	12.5792	8.09722	0.810526	0.848579	7.06389	5.72546	13.3458	11.325	14.8777	20.4879	96.0778	193.667	walk	home	6	4	yes	7	friend/sibling - no adult	yes	yes	no	no	1	7	>18 years	house owner	urban	550	622	1
PLOSX10968		boy		19.7572			1	1	0	0							0.643686	0.810218	6.26528	4.03287	9.43333	7.64306																		<=16 years	renting	urban	573	628	0
PLOSX10969		girl	11.6274	18.5723	1	1	0	0	0	0	0.831502	0.728023	4.27528	3.1125	10.2396	8.51424																								>18 years	house owner	rural	555		1
PLOSX10970		girl	11.1699	21.3129	1	1	1	1	1	1	0.642237	0.618704	5.53667	3.42556	11.4465	7.35139	0.76436	0.64897	5.14556	3.93306	10.1764	6.60417	14.5656	0.673223	30.45	-44.8333	cycle	home	5	4	no	11	accompanied by adult	no	yes	yes	yes	2	9	<=16 years	renting	urban	583	601	1
PLOSX10971		boy		15.8152			0	0	0	0																														<=16 years	house owner		565		0
PLOSX10972		girl	11.2356	16.9676	1	1	0	0	0	0	0.666667	0.577525	6.59062	3.80625	10.4812	6.9875											walk	home	4	0	no	4	alone	yes	yes	no	no	2	11	<=16 years	house owner	urban	537		1
PLOSX10973		girl		14.2235			0	0	0	0																														<=16 years	house owner	urban	511		0
PLOSX10974		boy	10.8685	22.321	1	1	1	0	1	0	0.660199	0.514978	7.03194	3.6213	11.6142	7.66771	0.788166		7.19028	5.66713			27.3188		122.75		walk	home	5	2	yes	9	friend/sibling - no adult	no	yes	no	no	0	5			urban	532	646	1
PLOSX10975		girl	11.5178	23.5836	1	1	0	0	0	0	0.794647	0.798148	5.69821	4.54802	9.49583	7.54583											car	home	5	5	dont know	8	accompanied by adult	yes	yes	yes	no	1	8	between 16 and 18	renting	urban	555		1
PLOSX10976		boy	11.0904	20.2909	0	1	0	0	0	0	0.631086	0.628662	5.2625	3.30833	13.6926	8.6412											walk	other/park/shops	2	8	dont know	5	accompanied by adult	no	yes	no	no	0	7	<=16 years	renting	urban	522		1
PLOSX10977		girl	11.2027	23.0519	1	1	0	0	0	0	0.74907	0.71668	5.83361	4.18083	10.4537	7.83056											walk	other/park/shops	6	4	no	7	accompanied by adult	yes	yes	no	no	2	8	<=16 years	renting	urban	541		1
PLOSX10978		girl		18.9889			0	0	0	0																														between 16 and 18	renting	urban	535		0
PLOSX10979		girl		18.6829			0	0	0	0																														>18 years	house owner	rural	563		0
PLOSX10980		boy		17.904			0	0	0	0																														>18 years	renting	urban	527		0
PLOSX10981		girl		14.0463			0	0	0	0																														between 16 and 18	house owner	rural	578		0
PLOSX10982		girl	11.1836	17.7473	1	1	0	0	0	0	0.679345	0.719719	6.01083	4.32611	12.7257	8.64514											car	home	5	4	no	7	accompanied by adult	no	yes	yes	no	2	4			urban	591		1
PLOSX10983		girl	10.8137	14.3056	1	1	1	1	1	1	0.666449	0.61377	5.62417	3.45194	10.6389	7.09028	0.764248	0.687089	6.98944	5.34167	11.9243	8.19306	15.0478	2.06396	113.383	66.1667	car	home	3	2	yes	5	accompanied by adult	no	no	no	no	0	9	>18 years	house owner	rural	579	623	1
PLOSX10984		boy	11	19.2042	1	1	1	1	1	1	0.692304	0.762375	4.12454	3.14444	14.3201	9.91389	0.833169	0.837438	5.36306	4.46833	11.2778	9.44444	7.07942	14.5134	79.4333	-28.1667														>18 years	house owner	urban	522	650	1
PLOSX10985		boy	11.5808	16.3662	1	1	0	0	0	0	0.611784	0.72336	4.44236	3.21343	11.6451	7.12431											walk	home	4	4	no	7	accompanied by adult	yes	yes	no	no	0	9	between 16 and 18	house owner	rural	554		1
PLOSX10986		boy		16.0431	0	0	0	0	0	0																																urban	522		1
PLOSX10987		boy		17.0032			0	0	0	0																														between 16 and 18	house owner	rural	568		0
PLOSX10988		girl		17.7805			0	0	0	0																														between 16 and 18	renting	urban	557		0
PLOSX10989		boy		19.6833	0	0	0	0	0	0																	walk	home	6	1	no	9	accompanied by adult	yes	no	yes	no	1	10	>18 years	house owner	urban	518		1
PLOSX10990		girl	11.2521	19.6918	1	1	1	1	1	1	0.557882	0.655705	5.79444	3.79944	12.3035	6.86389	0.711183	0.717444	5.70333	4.05611	11.4653	8.22569	5.54779	15.9562	15.4	81.7083	cycle	home	3	2	no	8	friend/sibling - no adult	yes	no	no	no	3	9	<=16 years	house owner	urban	528	621	1
PLOSX10991		girl		17.8219			0	0	0	0																														<=16 years	house owner	rural	540		0
PLOSX10992		boy		24.782			0	0	0	0																																urban	535		0
PLOSX10993		boy		15.337			0	0	0	0																														<=16 years	house owner	urban	589		0
PLOSX10994		girl		13.8312			0	0	0	0																														>18 years	house owner	urban	518		0
PLOSX10995		boy		16.9047			0	0	0	0																														between 16 and 18	renting	urban	541		0
PLOSX10996		boy		20.7704			1	1	0	0							0.831293	0.751926	6.26333	5.20667	13.3417	10.0319																		between 16 and 18	house owner	rural	554	634	0
PLOSX10997		boy		14.6629			0	0	0	0																														<=16 years	house owner	urban	546		0
PLOSX10998		boy		17.7284			0	0	0	0																																urban	574		0
PLOSX10999		girl		14.5752			0	0	0	0																														between 16 and 18	house owner	urban	526		0
PLOSX11000		girl		20.3156			0	0	0	0																														>18 years	house owner	urban	581		0
PLOSX11001		girl		23.3391			0	0	0	0																														<=16 years	house owner	urban	511		0
PLOSX11002		girl		14.8568			0	0	0	0																														>18 years	house owner	urban	555		0
PLOSX11003		girl	10.9178	18.5238	1	1	1	1	1	1	0.666151	0.700874	6.31701	4.42743	11.6694	7.77361	0.768149	0.72555	6.61944	5.08472	10.4451	7.57847	6.72754	5.93992	39.4375	-11.7084	walk		5	4	dont know	10	friend/sibling - no adult	no	yes	no	no	0	6	>18 years	house owner	rural	513	604	1
PLOSX11004		girl		17.7544			0	0	0	0																														>18 years	house owner	urban	573		0
PLOSX11005		boy		16.9797			0	0	0	0																														<=16 years	house owner	urban	552		0
PLOSX11006		girl		18.5923			0	0	0	0																														between 16 and 18	house owner	urban	510		0
PLOSX11007		girl		24.9987			0	0	0	0																														<=16 years	house owner	urban	528		0
PLOSX11008		girl	11.3671	16.6982	1	1	1	1	1	1	0.673959	0.579722	5.62722	3.26222	12.475	8.40764	0.648615	0.622864	6.22694	4.03889	10.3208	6.42847	6.88933	-5.10954	46.6	-118.75	walk	other/park/shops	1	6	yes	6	friend/sibling - no adult	yes	yes	yes	no	1	5	between 16 and 18	house owner	urban	569	646	1
PLOSX11009		boy	11.6849	15.7707	1	1	1	0	1	0	0.693988	0.633417	4.78519	3.03102	8.07431	5.60347	0.728874		4.95056	3.60833			9.54572		34.6389		car	home		3	yes	8	friend/sibling - no adult	no	yes	no	no	3	8	<=16 years	renting	rural	565	642	1
PLOSX11010		boy		18.5248			0	0	0	0																														between 16 and 18	house owner	urban	589		0
PLOSX11011		boy		20.6979	0	0	0	0	0	0																														<=16 years	house owner	urban	559	658	1
PLOSX11012		girl	10.8849	21.4179	1	1	0	0	0	0	0.640173	0.588347	5.50035	3.23611	13.0097	8.32847											car	other/park/shops	3	1	dont know	5	accompanied by adult	no	yes	yes	yes	3	10	between 16 and 18	house owner	urban	561		1
PLOSX11013		boy		17.2647			0	0	0	0																														<=16 years	house owner	urban	573		0
PLOSX11014		girl		21.4047			0	0	0	0																														<=16 years	renting	urban	511		0
PLOSX11015		girl	11.5945	18.5723	1	1	0	0	0	0	0.738769	0.558072	5.07037	2.82963	12.1806	8.99861											walk	home	1	2	yes	5	friend/sibling - no adult	yes	yes	yes	no	2	7		house owner	urban	562		1
PLOSX11016		boy		18.1066	0	0	0	0	0	0																	walk	home	1	8	yes	8	friend/sibling - no adult	no	yes	yes	no	3	8			urban	566		1
PLOSX11017		girl		19.867			0	0	0	0																															house owner	rural	575		0
PLOSX11018		boy		14.7465	1	1	0	0	0	0	0.482515	0.572489	5.23639	2.99778	9.25417	4.46528																								>18 years	house owner	rural	509		1
PLOSX11019		boy	11.6	19.2573	1	1	0	0	0	0	0.56224	0.611707	4.50333	2.75472	14.0472	7.89792											walk	home	6	3	yes	4	alone	no	yes	no	no	2	8				501		1
PLOSX11020		girl		18.801	0	0	0	0	0	0																	walk	home	2		dont know	9	friend/sibling - no adult	yes	yes	yes	no	2		<=16 years	house owner	urban	573		1
PLOSX11021		girl	10.8904	18.0335	1	1	0	0	0	0	0.678479	0.700278	3.41597	2.39213	13.6979	9.29375											walk	home	4	3	yes	4	friend/sibling - no adult	yes	yes	no	no	0	9	between 16 and 18	house owner	urban	565		1
PLOSX11022		girl		14.6088			0	0	0	0																														<=16 years		urban	569		0
PLOSX11023		girl		16.4588			0	0	0	0																														between 16 and 18	house owner	urban	542		0
PLOSX11024		boy	11.1945	25.5202	1	1	0	0	0	0	0.638825	0.679504	1.06389	0.722917	9.10417	5.81597																								between 16 and 18	house owner	urban	569		1
PLOSX11025		girl		21.4714			0	0	0	0																														<=16 years	house owner	urban	589		0
PLOSX11026		boy		15.626	0	0	1	1	0	0							0.72517	0.53577	4.5331	3.28727	12.5028	6.69861																			renting	rural	538	600	1
PLOSX11027		boy		15.7391			0	0	0	0																														>18 years	house owner	rural	524		0
PLOSX11028		girl		15.9938			0	0	0	0																														<=16 years	house owner	urban	519		0
PLOSX11029		boy	10.9534	15.0057	1	1	0	0	0	0	0.747958	0.656009	6.0754	3.98552	9.52222	7.12222											car	home	3	2	dont know	10	accompanied by adult	yes	yes	yes	no	1	8	<=16 years	house owner	urban	527		1
PLOSX11030		girl	11.6301	21.2694	1	1	0	0	0	0	0.693249	0.649907	5.23472	3.40208	11.7472	8.14375											car	home	2	3	dont know	9	accompanied by adult	yes	yes	yes	no	2	9	<=16 years	house owner	urban	582		1
PLOSX11031		girl		20.1613			0	0	0	0																														<=16 years	house owner	urban	544		0
PLOSX11032		girl	10.7863	16.473	1	1	0	0	0	0	0.638596	0.583132	3.16181	1.84375	12.2708	7.83611											walk	home	3	1	no	8	friend/sibling - no adult	yes	yes	yes	no	0	9	>18 years	house owner	urban	550		1
PLOSX11033		boy	11.0301	22.4306	1	1	0	0	0	0	0.633374	0.730571	4.44097	3.24444	11.4653	7.26181											car	home	5	6	dont know	8	accompanied by adult	yes	yes	yes	no	3	7	<=16 years	house owner	urban	519		1
PLOSX11034		girl	11.1781	17.7608	1	1	0	0	0	0	0.739482	0.680916	4.74361	3.23	9.80417	7.25											car	other/park/shops	0	4	dont know	7	accompanied by adult	yes	yes	no	no	1	9	between 16 and 18	house owner	urban	569		1
PLOSX11035		boy	11.2055	21.9698	1	1	0	0	0	0	0.585381	0.623974	4.06	2.53333	12.3792	7.24653											car	home	1	3	no	4	accompanied by adult	yes	yes	yes	no	0	5	between 16 and 18	house owner	rural	577		1
PLOSX11036		boy	11.5863	14.1323	1	1	0	0	0	0	0.630423	0.494998	6.24806	3.09278	12.4861	7.87153											walk	home	3	5	yes	7	friend/sibling - no adult	yes	yes	yes	no		6	<=16 years	house owner	urban	552		1
PLOSX11037		girl	11.0411	18.1033	1	0	1	1	1	0		0.481758	6.4588	3.11157			0.506507	0.58222	6.70222	3.39472	10.9674	6.38542	2.47494		16.9889		walk	home	6	5	yes	9	friend/sibling - no adult	no	yes	yes	no	2	7	between 16 and 18	renting	urban	581	655	1
PLOSX11038		girl		16.8456			0	0	0	0																														<=16 years	house owner	urban	518		0
PLOSX11039		boy	10.9151	19.9552	1	1	0	0	0	0	0.685423	0.582857	6.31278	3.67944	10.3667	7.10556											cycle	other/park/shops	6	2	dont know	9	friend/sibling - no adult	no	yes	yes	no	3	6	between 16 and 18	house owner	urban	573		1
PLOSX11040		girl		18.451			0	0	0	0																														>18 years	house owner	urban	526		0
PLOSX11041		boy		21.8193			0	0	0	0																														between 16 and 18	house owner	urban	511		0
PLOSX11042		boy		16.6913			0	0	0	0																														between 16 and 18	house owner		564		0
PLOSX11043		girl	11.5781	15.3017	1	1	0	0	0	0	0.479511	0.699824	5.25926	3.68056	10.7444	5.15208											car	home	6	4	dont know	9	friend/sibling - no adult	yes	yes	no	no	3	4	<=16 years	renting	rural	550		1
PLOSX11044		boy		18.3899			0	0	0	0																														<=16 years	house owner	urban	570		0
PLOSX11045		boy		24.0154			0	0	0	0																														between 16 and 18	renting	urban	544		0
PLOSX11046		boy		17.3599			0	0	0	0																																urban	566		0
PLOSX11047		girl		22.1907			0	0	0	0																														between 16 and 18	house owner	urban	591		0
PLOSX11048		girl		15.6181			0	0	0	0																														<=16 years	house owner	urban	504		0
PLOSX11049		girl	11.3918	17.477	1	1	0	0	0	0	0.557457	0.561837	5.65069	3.17477	12.5819	7.01389											car	home	6	2	yes	7	accompanied by adult	no	yes	yes	no	3	9	<=16 years	renting	rural	529		1
PLOSX11050		boy	11.2493		1	1	0	0	0	0	0.692843	0.68158	4.57118	3.11562	11.0715	7.67083											car	other/park/shops	4	6	yes	7	accompanied by adult	yes	yes	yes	no	1	10	<=16 years	house owner	urban	555		1
PLOSX11051		girl		19.95			0	0	0	0																														>18 years	house owner	rural	503		0
PLOSX11052		girl		17.0843	1	0	0	0	0	0		0.681542	4.05382	2.76285																										between 16 and 18	house owner	urban	519		1
PLOSX11053		girl		28.8193			0	0	0	0																														<=16 years	renting	rural	527	616	0
PLOSX11054		girl		18.2786			0	0	0	0																														<=16 years	house owner	urban	591		0
PLOSX11055		boy		18.4577			1	0	0	0							0.53576		4.10243	2.19792																				<=16 years	house owner	urban	559	658	0
PLOSX11056		boy		16.836			0	0	0	0																															renting	urban	562		0
PLOSX11057		girl	10.8767	16.5457	1	1	1	1	1	1	0.553449	0.673613	4.79833	3.23222	10.8035	5.97917	0.722634	0.81454	5.58028	4.0325	10.3833	8.45764	4.90208	26.1091	48.0167	148.708	walk	home	6	3	no	6	friend/sibling - no adult	yes	yes	no	no	3	9	between 16 and 18	house owner	urban	561	645	1
PLOSX11058		boy		15.7531			0	0	0	0																														>18 years	house owner	urban	550		0
PLOSX11059		boy		18.917			0	0	0	0																														<=16 years	house owner	urban	581		0
PLOSX11060		boy	11.2658	14.565	1	0	0	0	0	0		0.549071	4.3375	2.3816													cycle	home	6	2	yes	9	alone	no	yes	no	no	3	7	<=16 years	house owner	urban	516		1
PLOSX11061		boy	11.5863	17.0717	1	0	0	0	0	0		0.740476	6.11056	4.52472													walk	home	6	4	dont know	9	friend/sibling - no adult	yes	yes	yes	no	3	4	between 16 and 18	house owner	urban	539		1
PLOSX11062		girl	10.8466	16.607	1	1	1	1	1	1	0.622854	0.639581	5.49361	3.51361	11.9354	7.43403	0.708499	0.588257	6.04271	4.28125	11.3778	6.69306	6.89172	-3.45976	46.0583	-44.4583	car	other/park/shops	3	5	dont know	6	friend/sibling - no adult	yes	yes	no	no	4	5	between 16 and 18	house owner	urban	528	621	1
PLOSX11063		boy		17.6783			0	0	0	0																														<=16 years	renting	rural	573		0
PLOSX11064		boy	11.1014	14.767	1	1	1	0	1	0	0.66951	0.619734	5.18278	3.21194	11.8059	7.90417	0.673686		6.06806	4.08796			5.39517		52.5611		car	home	2	2	no	9	accompanied by adult	yes	no	yes	no	0	12	between 16 and 18	house owner	rural	571	645	1
PLOSX11065		boy	11.3863	15.5029	1	1	1	1	1	1	0.667849	0.627823	5.64472	3.54389	13.3181	8.89444	0.782638	0.770434	6.70764	5.24965	12.0306	9.26875	15.4814	10.2585	102.346	22.4583	walk		4	3	dont know	7	accompanied by adult	no	yes	yes	no	2	8	>18 years	house owner	rural	505	655	1
PLOSX11066		boy	10.9425	16.7462	1	1	0	0	0	0	0.629561	0.614745	4.97722	3.05972	11.9153	7.50139											car	home	6	5	yes	10	accompanied by adult	yes	yes	yes	no	3	5	<=16 years	renting	urban	569		1
PLOSX11067		boy		16.2672			0	0	0	0																														>18 years	house owner	urban	509		0
PLOSX11068		boy		17.247			0	0	0	0																														>18 years	house owner	urban	550		0
PLOSX11069		girl	11.4575	14.9339	1	1	0	0	0	0	0.569787	0.651513	5.48403	3.57292	11.0787	6.3125											bus/train	home	3	6	dont know	9	friend/sibling - no adult	yes	yes	yes	no	0	6	>18 years	house owner	rural	556	617	1
PLOSX11070		girl		23.765			1	0	0	0							0.691582		4.80648	3.32407																				between 16 and 18	house owner	urban	504	610	0
PLOSX11071		girl		21.6819			0	0	0	0																														<=16 years	renting	urban	584		0
PLOSX11072		boy	11.0959	20.307	1	1	1	1	1	1	0.613413	0.620792	5.53639	3.43694	12.1361	7.44444	0.698359	0.655268	6.20104	4.33056	10.5597	6.91944	7.75676	4.1855	53.6167	-31.5	car	other/park/shops	1	2	dont know	5	accompanied by adult	yes	yes	no	no	2	6	between 16 and 18	house owner		588	615	1
PLOSX11073		girl		15.5252			1	0	0	0							0.670685		4.66667	3.12986																				<=16 years	house owner	urban	528	621	0
PLOSX11074		girl		22.9466			0	0	0	0																														<=16 years	house owner	urban	555		0
PLOSX11075		boy		18.7532			0	0	0	0																														>18 years	house owner	rural	580		0
PLOSX11076		girl		16.8916			0	0	0	0																														<=16 years	renting	urban	546		0
PLOSX11077		girl	11.063	16.6149	1	1	0	0	0	0	0.580255	0.620118	5.12806	3.18	10.1153	5.86944											car	friends house	7	3	dont know	10	accompanied by adult	yes	no	no	no	1	7	>18 years	house owner		506		1
PLOSX11078		boy	11.3151	15.937	1	1	1	1	1	1	0.481786	0.498746	4.98472	2.48611	12.8486	6.19028	0.604707	0.637994	6.1375	3.71139	11.1896	7.13889	10.5961	15.6208	73.5167	56.9167	cycle	home	8	0	no	7	friend/sibling - no adult	no	yes	no	no	2	9	between 16 and 18	house owner	urban	552	625	1
PLOSX11079		girl	11.6164	26.8173	1	1	0	0	0	0	0.561698	0.557205	5.61458	3.12847	12.5611	7.05556											walk	home	2	5	dont know	5	friend/sibling - no adult	no	no	no	no	0	9	>18 years	renting	urban	516		1
PLOSX11080		boy		17.301			0	0	0	0																														<=16 years	house owner	urban	539		0
PLOSX11081		girl	10.7616	15.9449	1	1	1	1	1	1	0.629337	0.681993	7.21944	4.92361	10.2688	6.4625	0.660788	0.619272	6.96979	4.60556	12.2299	7.57361	-2.12049	-1.00645	-19.0833	66.6667	bus/train	home	6	3	dont know	9	friend/sibling - no adult	yes	yes	no	no	1	4	>18 years	house owner	rural	573	628	1
PLOSX11082		boy		20.5159	0	0	0	0	0	0																	cycle	home	7	2	no	9	accompanied by adult	no	yes	no	no	0	10	<=16 years	house owner	rural	506		1
PLOSX11083		boy	10.8575	15.4481	1	0	0	0	0	0		0.542031	6.88426	3.73148													cycle	other/park/shops	2		dont know		friend/sibling - no adult	no	yes	yes	yes	3	7	<=16 years	house owner	urban	557		1
PLOSX11084		girl	11.6795	14.7154	1	0	0	0	0	0		0.696056	4.4816	3.11944													car	other/park/shops	4	4	yes	7	accompanied by adult	yes	yes	yes	yes	3	7	<=16 years	house owner	urban	537		1
PLOSX11085		girl	10.9589	18.1305	1	1	0	0	0	0	0.757027	0.612087	6.34271	3.88229	10.9694	8.30417											walk	home	7	2	yes	7	friend/sibling - no adult	no	yes	no	no	2	6	between 16 and 18	house owner	urban	544		1
PLOSX11086		boy		16.7075			0	0	0	0																														<=16 years	renting	urban	545		0
PLOSX11087		boy		16.555			0	0	0	0																														<=16 years	renting	rural	580		0
PLOSX11088		boy	11.126	14.8146	1	0	0	0	0	0		0.564695	5.29833	2.99194													walk	home	3	6	no	9	friend/sibling - no adult	yes	yes	no	no	2	7	<=16 years	house owner	urban	544		1
PLOSX11089		girl	11.611	17.1764	1	1	0	0	0	0	0.565548	0.631999	6.88556	4.35167	11.1347	6.29722											car	home	3	3	yes	7	accompanied by adult	yes	no	yes	no	2	6	<=16 years	house owner	urban	528		1
PLOSX11090		boy		16.4579			0	0	0	0																														>18 years	house owner	urban	555		0
PLOSX11091		girl	11.2247	16.6239	1	0	0	0	0	0		0.469911	6.32951	2.97431													car	home	4	1	no	8	friend/sibling - no adult	no	yes	yes	yes	1	8	<=16 years	renting		575		1
PLOSX11092		girl	10.7918	16.4767	1	1	0	0	0	0	0.631177	0.63013	4.89361	3.08361	12.7451	8.04444											car	home	7	3	dont know	6	accompanied by adult	no	yes	no	no	3	4	<=16 years	renting	rural	564		1
PLOSX11093		girl		16.335			0	0	0	0																														between 16 and 18	house owner	rural	503		0
PLOSX11094		girl		20.8021			0	0	0	0																														between 16 and 18	house owner	urban	575		0
PLOSX11095		girl		15.9063			0	0	0	0																														>18 years	house owner	rural	568		0
PLOSX11096		boy	11.1644	14.074	1	1	0	0	0	0	0.73126	0.462923	6.40556	2.96528	11.9229	8.71875											walk	other/park/shops	6	2	no	9	friend/sibling - no adult	no	yes	no	no	2	9	>18 years	renting	urban	532		1
PLOSX11097		girl		16.5822			0	0	0	0																														between 16 and 18	house owner	urban	522		0
PLOSX11098		boy	11.2301	15.5612	1	1	1	1	1	1	0.691044	0.758033	5.08333	3.85333	13.4458	9.29167	0.753641	0.903553	5.67431	4.27639	10.2819	9.29028	-0.439185	21.2508	25.3833	-0.083313	bus/train	home	6	4	yes	9	friend/sibling - no adult	yes	no	yes	yes	3	8	<=16 years	house owner	rural	589	605	1
PLOSX11099		girl	10.9233	15.8841	1	1	0	0	0	0	0.719595	0.545733	5.08694	2.77611	11.2486	8.09444											car	home			yes	8		no	yes	no	no	2	7	<=16 years	renting	urban	559		1
PLOSX11100		boy	11.0274	15.5043	1	1	1	1	1	1	0.597224	0.589224	6.06181	3.57176	12.9069	7.70833	0.702129	0.70028	6.54833	4.59778	11.4042	7.98611	11.2906	10.3056	61.5611	16.6667	car	other/park/shops	4	5	no	9	accompanied by adult	no	yes	no	no	2	10	between 16 and 18	house owner	urban	522	650	1
PLOSX11101		boy	11.3151	19.5418	1	1	1	1	1	1	0.550971	0.495028	6.90028	3.41583	11.7646	6.48194	0.549125	0.532067	5.47639	3.00722	10.2326	5.44444	5.40966	-1.89044	-24.5167	-62.2499	cycle	home	6	2	dont know	8	friend/sibling - no adult	yes	yes	yes	no	3	6	between 16 and 18	house owner	urban	573	628	1
PLOSX11102		girl	10.9507	13.3799	1	1	0	0	0	0	0.671759	0.77243	5.20139	4.01771	11.5472	7.75694											walk	other/park/shops	6	8	no	6		no	no	no	no	1	8	<=16 years	house owner	urban	584		1
PLOSX11103		boy		13.7071			0	0	0	0																																rural	530		0
PLOSX11104		girl	11.1644	23.613	1	1	1	1	1	1	0.551407	0.565534	5.60139	3.16778	13.2993	7.33333	0.695726	0.647824	5.33715	3.71319	12.4326	8.05417	13.0191	9.64171	32.725	43.25	car	other/park/shops	6	0	no	6	accompanied by adult	yes	no	no	no	2	10	<=16 years	house owner	rural	563	663	1
PLOSX11105		girl	11.3068		1	1	0	0	0	0	0.768303	0.67612	4.59361	3.10583	8.40417	6.45694											car	home	5	6	yes	7	accompanied by adult	yes	yes	yes	yes	2	8	<=16 years	renting	rural	569		1
PLOSX11106		girl	11.0822	15.1314	1	0	0	0	0	0		0.566199	5.86146	3.31875													walk	home	2	0	no	7	friend/sibling - no adult	no	yes	no	no	3	5	between 16 and 18	renting	urban	565		1
PLOSX11107		girl	11.8384	13.5424	1	0	0	0	0	0		0.73208	5.26562	3.85486													cycle	home	4	6	yes	7	alone	no	yes	yes	no	4	7	between 16 and 18	house owner	urban	591		1
PLOSX11108		boy	11.2055	17.9077	1	1	0	0	0	0	0.585877	0.685599	5.18403	3.55417	11.1229	6.51667											car	home	0	6	no	5	accompanied by adult	no	yes	yes	no	0	8	<=16 years	house owner	urban	509		1
PLOSX11109		girl	11.2712	21.0095	1	1	0	0	0	0	0.602667	0.62743	5.97824	3.75093	9.94653	5.99444											walk	home	2	2	yes	7	friend/sibling - no adult	yes	yes	yes	no		7	between 16 and 18	house owner	urban	531		1
PLOSX11110		boy		16.9786			0	0	0	0																														between 16 and 18	house owner	urban	527	616	0
PLOSX11111		boy		17.827			0	0	0	0																														between 16 and 18	house owner	rural	524		0
PLOSX11112		boy		17.9987			0	0	0	0																														<=16 years	house owner	urban	552		0
PLOSX11113		girl	11.2822	15.1904	1	1	0	0	0	0	0.649225	0.61552	5.51611	3.39528	9.50278	6.16944											car	other/park/shops	2	2	yes	9	accompanied by adult	yes	yes	yes	no	4	8	between 16 and 18	renting		522		1
PLOSX11114		girl		21.009			0	0	0	0																														<=16 years	house owner	urban	519		0
PLOSX11115		girl		15.8885			1	1	0	0							0.752835	0.602193	4.57222	3.44213	11.0222	6.6375																		<=16 years	house owner	rural	536	602	0
PLOSX11116		boy	10.8356	17.4487	1	1	1	1	1	1	0.541729	0.558601	4.69278	2.62139	10.5219	5.7	0.699903	0.695541	6.31	4.41639	13.2681	9.22847	14.1302	15.3812	107.7	211.708	walk	home	5	2	yes	9	accompanied by adult	yes	no	no	no	0	7	<=16 years	house owner	urban	572	635	1
PLOSX11117		boy		19.9838			0	0	0	0																														<=16 years	renting	urban	568		0
PLOSX11118		girl	11.2548	23.6982	1	1	0	0	0	0	0.646456	0.624401	5.79444	3.61806	11.2394	7.26574											walk	home	4	2	yes	8	accompanied by adult	yes	yes	yes	no	2	10	between 16 and 18	house owner	urban	555	624	1
PLOSX11119		boy	10.9205	18.1042	1	0	0	0	0	0		0.612822	4.5713	2.80139													walk		4	4	yes	8	friend/sibling - no adult	yes	yes	yes	no	3	6	<=16 years	house owner	urban	522		1
PLOSX11120		boy	11.6493	16.7078	1	1	1	1	1	1	0.707682	0.605389	6.10833	3.69792	12.5292	8.86667	0.634469	0.745754	6.75324	4.28472	13.0014	9.69583	2.90803	3.80716	35.2083	49.75	car	other/park/shops	7	3	no	8	accompanied by adult	no	yes	no	no	3	5	between 16 and 18	house owner	urban	560	644	1
PLOSX11121		girl		17.4553			0	0	0	0																														<=16 years	house owner	urban	540		0
PLOSX11122		girl	11.8247	15.909	1	1	0	0	0	0	0.716042	0.747029	5.76481	4.30648	8.92639	6.39167											cycle	other/park/shops	5	2	dont know	7	friend/sibling - no adult	yes	no	yes	no	0	7	>18 years	house owner	urban	562		1
PLOSX11123		girl	11.0247	15.4697	1	1	0	0	0	0	0.698288	0.743002	5.60694	4.16597	9.16528	6.4											walk	home	3	4	yes	4	friend/sibling - no adult	yes	no	no	no	0	7	>18 years	house owner		524		1
PLOSX11124		girl		18.4676			0	0	0	0																														<=16 years	renting	urban	525		0
PLOSX11125		boy		23.629			0	0	0	0																														<=16 years	renting	urban	553		0
PLOSX11126		boy		14.8153			0	0	0	0																														<=16 years	renting	urban	522		0
PLOSX11127		boy		15.8932			0	0	0	0																														<=16 years	house owner	urban	585		0
PLOSX11128		girl		15.8379			0	0	0	0																														between 16 and 18	house owner	urban	574		0
PLOSX11129		girl	11.5315	16.8418	1	1	0	0	0	0	0.631872	0.573086	6.00671	3.44236	11.2299	7.09583											walk	home	0	7	dont know	7	friend/sibling - no adult	no	yes	yes	yes	4	6	between 16 and 18	renting	urban	559		1
PLOSX11130		girl		17.1642	0	0	0	0	0	0																	bus/train	home	7		yes	7	friend/sibling - no adult	no	no	yes	no	1	4	between 16 and 18	house owner	rural	551		1
PLOSX11131		boy	10.9781	19.6156	1	1	1	1	1	1	0.678697	0.720162	6.28009	4.52269	9.65903	6.55556	0.762914	0.813272	6.78611	5.17722	10.1194	8.22986	4.27523	13.4575	39.2722	100.458	cycle	home	0	5	yes	6	alone	yes	yes	yes	yes	3	6	<=16 years	renting	urban	566	632	1
PLOSX11132		girl	11.6055	21.5728	1	1	1	1	1	1	0.7206	0.726906	6.465	4.69944	12.6312	9.10208	0.821378	0.812487	5.51806	4.53241	10.2549	8.33194	9.4472	9.18869	-10.0222	-46.2083	cycle	home	4	7	yes	8	friend/sibling - no adult	yes	no	yes	no	2	6	between 16 and 18	house owner	urban	559	658	1
PLOSX11133		boy	11.411	19.5545	1	1	0	0	0	0	0.519147	0.584579	5.62292	3.28704	11.6965	6.07222											walk	home	3	3	dont know	9	alone	no	yes	no	no	3	6	<=16 years	renting	urban	545		1
PLOSX11134		girl	11.7123	21.1382	1	1	1	1	1	1	0.776063	0.73634	6.67	4.91139	12.3764	9.60486	0.767386	0.844566	5.96361	4.57639	11.375	9.60694	3.10454	6.85031	-20.1	0.124939	walk	other/park/shops	2	2	yes	9	friend/sibling - no adult	yes	yes	yes	no	0	8	>18 years	house owner	urban	537		1
PLOSX11135		girl	11.411	26.6829	1	1	0	0	0	0	0.712992	0.600921	7.38681	4.43889	11.0931	7.90926											walk		4	2	yes	7	friend/sibling - no adult	no	yes	no	no	0	8			urban	573		1
PLOSX11136		girl		16.8791			0	0	0	0																														>18 years	house owner	urban	518		0
PLOSX11137		girl	10.863	19.7296	1	1	0	0	0	0	0.723518	0.612276	5.88333	3.60222	12.0236	8.69931											walk	friends house	6	2	no	8	accompanied by adult	yes	yes	no	no	0		<=16 years	house owner	rural	534		1
PLOSX11138		girl	11.1945	18.5667	1	1	1	1	1	1	0.616522	0.586347	4.68472	2.74688	13.8028	8.50972	0.734272	0.709111	5.96056	4.37667	11.8292	8.38819	14.7924	9.25888	97.7875	-7.29166	car	home	6	0	yes	5	accompanied by adult	yes	yes	yes	no	0	5	<=16 years	house owner	rural	566	649	1
PLOSX11139		boy		16.5753			0	0	0	0																														<=16 years	house owner	urban	557		0
PLOSX11140		girl		18.1643			1	1	0	0							0.781721	0.711858	4.93125	3.85486	8.53889	6.07847																		between 16 and 18			557	618	0
PLOSX11141		boy		19.4526			0	0	0	0																														<=16 years	renting	rural	512		0
PLOSX11142		girl		19.5204			0	0	0	0																														<=16 years	renting	urban	542		0
PLOSX11143		girl		19.095			0	0	0	0																														<=16 years	house owner	rural	550		0
PLOSX11144		boy		18.8076			0	0	0	0																														between 16 and 18	house owner		580		0
PLOSX11145		girl	11.7781	16.391	1	1	0	0	0	0	0.621518	0.666694	6.69722	4.465	11.9667	7.4375											car	home	0	3	dont know	3	accompanied by adult	no	yes	no	no	3	4	between 16 and 18	house owner	urban	537		1
PLOSX11146		girl	11.3479	12.5225	1	0	0	0	0	0		0.592795	5.89896	3.49688													walk	home	2		yes	9	friend/sibling - no adult	yes	yes	yes	no	3	3	>18 years	house owner	urban	566		1
PLOSX11147		boy		16.3594			0	0	0	0																														<=16 years	renting	urban	536		0
PLOSX11148		boy		18.1993			0	0	0	0																														<=16 years	renting	rural	575		0
PLOSX11149		boy	11.5014		1	1	1	1	1	1	0.694512	0.67596	6.46354	4.3691	12.3618	8.58542	0.718296	0.68424	5.87569	4.22049	9.8	6.70556	4.23354	-1.02712	-8.91667	-112.792	cycle	home	6	4	no	9	accompanied by adult	no	yes	no	no	3	6			rural	527	616	1
PLOSX11150		boy		19.5447	0	0	0	0	0	0		0.628049	2.96111	1.85972													walk	other/park/shops	8	6	yes	9	alone	yes	yes	yes	no	1	8	<=16 years	renting	rural	507		1
PLOSX11151		girl		19.3632			0	0	0	0																																urban	561		0
PLOSX11152		girl	11.2274	17.0464	1	0	0	1	0	0		0.667018	6.06556	4.04583				0.853026			10.0736	8.59305																		<=16 years	renting		566	649	1
PLOSX11153		boy	11.3397	16.3071	1	1	1	1	1	1	0.608647	0.605336	5.36146	3.24549	13.0424	7.93819	0.709922	0.727799	7.24806	5.14556	11.0264	8.025	10.4586	11.9152	114.004	5.20831	car	home	6	2	dont know	6	friend/sibling - no adult	yes	no	yes	no	1	7	>18 years	house owner	rural	586	656	1
PLOSX11154		boy		19.3744			0	0	0	0																														<=16 years	house owner	urban	527		0
PLOSX11155		girl	10.7534	18.4537	1	1	0	0	0	0	0.665595	0.677281	5.705	3.86389	10.1486	6.75486											walk	home	4	6	yes	7	friend/sibling - no adult	yes	yes	yes	no	3	6	<=16 years	house owner	urban	589	646	1
PLOSX11156		girl		19.4124			0	0	0	0																														<=16 years	house owner	urban	537		0
PLOSX11157		girl	10.8027	17.2602	1	1	0	0	0	0	0.601918	0.640273	5.3675	3.43667	12.0194	7.23472											car	home	4	4	yes	7	friend/sibling - no adult	yes	no	yes	no	2	7	between 16 and 18	house owner	urban	519		1
PLOSX11158		girl	11.7534	17.3129	0	1	0	0	0	0	0.466045				8.0375	3.74583											walk	other/park/shops	1	7	dont know	7	friend/sibling - no adult	yes	yes	yes	no	3	6	<=16 years	renting	urban	581		1
PLOSX11159		boy		18.1132			0	0	0	0																														<=16 years	house owner	urban	569		0
PLOSX11160		girl		15.4918			0	0	0	0																														between 16 and 18	house owner	rural	558		0
PLOSX11161		girl	11.3425	14.9794	1	0	0	0	0	0		0.590723	4.19213	2.47639													walk	home	2	6	dont know	11	friend/sibling - no adult	no	yes	yes	yes	3	7	<=16 years	renting	urban	522		1
PLOSX11162		girl	11.4932	16.3565	0	1	0	0	0	0	0.552936	0.473317	4.97083	2.35278	9.83889	5.44028											walk	other/park/shops	7	3	dont know	9	friend/sibling - no adult	yes	no	no	no	2	8	between 16 and 18	house owner	urban	546		1
PLOSX11163		girl	10.8877	17.3265	1	1	0	0	0	0	0.782916	0.719655	1.34259	0.966204	9.73125	7.61875											walk	home	4	5	yes	6	accompanied by adult	yes	yes	no	no	0	6			rural	502		1
PLOSX11164		girl		21.2456			0	0	0	0																														<=16 years	house owner	urban	556		0
PLOSX11165		girl	11.0384	18.0831	1	1	0	0	0	0	0.69664	0.666228	6.3325	4.21889	9.63056	6.70903											walk	friends house	4	0	yes	8	accompanied by adult	yes	yes	yes	no	2	7	<=16 years	house owner	rural	587		1
PLOSX11166		girl	11.4658	20.2782	1	1	0	0	0	0	0.643839	0.602745	5.24083	3.15889	10.8097	6.95972											walk	friends house	7	4	no	9	friend/sibling - no adult	yes	yes	yes	no	2	9	between 16 and 18	house owner	rural	543		1
PLOSX11167		girl	11.389	22.1629	1	1	1	1	1	1	0.721849	0.663711	5.0125	3.32685	10.0215	7.23403	0.833248	0.708997	4.89083	4.07528	10.9917	7.79306	16.9537	-1.28521	44.9056	33.5417	walk	home	3	4	yes	10	friend/sibling - no adult	no	yes	no	no	1	6	>18 years	house owner	urban	589	646	1
PLOSX11168		girl		14.0202			0	0	0	0																														between 16 and 18	house owner	rural	571		0
PLOSX11169		girl	10.7507	21.7496	1	1	0	0	0	0	0.637697	0.638136	5.51389	3.51861	11.5062	7.3375											car	home	7	5	no	8	accompanied by adult	yes	no	yes	no	1	8	>18 years	house owner	urban	526		1
PLOSX11170		girl		17.7528			0	0	0	0																														<=16 years	renting	urban	569		0
PLOSX11171		girl		16.5941			0	0	0	0																														<=16 years	house owner	urban	584		0
PLOSX11172		girl	11.0932	21.0353	1	1	1	1	1	1	0.568167	0.605991	5.91639	3.58528	12.5917	7.15417	0.624185	0.851135	4.04676	2.52593	11.5924	9.86667	1.8194	28.2968	-63.5611	162.75	walk	home	6	3	yes	8	accompanied by adult	no	no	no	no	1	3	>18 years	renting	urban	522	650	1
PLOSX11173		girl	11.2164	15.9557	1	1	1	0	1	0	0.64658	0.658286	4.89444	3.22194	11.4319	7.39167	0.808852		5.97813	4.83542			15.0566		96.8083		walk	other/park/shops	2	8	yes	8	friend/sibling - no adult	no	yes	no	no	1	6	<=16 years	renting	urban	583	601	1
PLOSX11174		boy		14.57			1	1	0	0							0.725044	0.621497	6.82028	4.945	12.3917	7.70139																		<=16 years	house owner	urban	585	646	0
PLOSX11175		boy		17.3196			0	0	0	0							0.225296		0.351389	0.0791667																				<=16 years	house owner	urban	586	657	0
PLOSX11176		boy	11.0986	20.0777	1	1	0	0	0	0	0.554183	0.500227	6.11852	3.06065	14.0021	7.75972											walk	home	6	2	no	10	accompanied by adult	yes	yes	yes	no	0	7	<=16 years	house owner	urban	562	657	1
PLOSX11177		boy		15.5424			1	1	0	0							0.742253	0.661477	6.88444	5.11	14.2736	9.44167																		between 16 and 18	house owner	urban	535	624	0
PLOSX11178		girl	11.4137	16.1178	1	0	0	0	0	0		0.665574	4.6625	3.10324													walk	home	4	3	no	7	friend/sibling - no adult	no	yes	yes	no	2	7	between 16 and 18	house owner	urban	531		1
PLOSX11179		girl	11.1479	14.8575	1	0	0	0	0	0		0.726615	5.5037	3.99907													car	home	2	2	yes	6	accompanied by adult	yes	yes	no	no	4	7	>18 years	house owner	rural	576		1
PLOSX11180		boy		23.8277			0	0	0	0																														>18 years	house owner	urban	562		0
PLOSX11181		girl	11.6192	35.178	1	1	0	0	0	0	0.646766	0.577107	3.99694	2.30667	10.5965	6.85347											car	home	4	3	yes	4	accompanied by adult	yes	no	no	no	2	6	<=16 years	renting	urban	527		1
PLOSX11182		girl		18.3627			0	0	0	0																														<=16 years	house owner	urban	519		0
PLOSX11183		girl		16.5146			1	1	0	0							0.791282	0.795046	6.54792	5.18125	11.4389	9.09445																		<=16 years	house owner	urban	555	624	0
PLOSX11184		boy	11.5315	21.521	1	1	1	1	1	1	0.786412	0.721117	5.94833	4.28944	12.5208	9.84653	0.750046	0.737134	6.03667	4.52778	12.0229	8.8625	2.89289	-4.92777	14.3	-59.0417	walk	home	6	2	no	5	friend/sibling - no adult	no	no	yes	yes	0	10	between 16 and 18	house owner	urban	527	616	1
PLOSX11185		boy	11.4767	19.0875	1	1	0	0	0	0	0.594711	0.524052	5.99972	3.14417	11.2917	6.71528											walk	home	7	2	dont know	10	alone	no	no	no	no	2	6	<=16 years	renting	urban	517		1
PLOSX11186		boy	11.1781	23.3682	1	1	0	0	0	0	0.656976	0.650473	3.64222	2.36917	10.9646	7.20347											walk	home	2	4	yes	11	accompanied by adult	no	yes	yes	no	4	5	<=16 years	house owner	urban	527		1
PLOSX11187		girl		17.7145			0	0	0	0																														>18 years	renting	urban	541		0
PLOSX11188		boy		19.8722			0	0	0	0							0.826657		3.91806	3.23889																				between 16 and 18	house owner	urban	539	622	0
PLOSX11189		boy		20.795			0	0	0	0																																rural	522		0
PLOSX11190		boy	11.7863	15.6147	1	1	1	0	1	0	0.649437	0.66976	6.39896	4.28576	10.291	6.68333	0.670708		4.21528	2.82722			0.0948846		-87.5125		car	friends house	5	2	no	9	accompanied by adult	yes	yes	yes	no	1	7	between 16 and 18	house owner	rural	543	631	1
PLOSX11191		boy	10.8356	19.7437	1	0	1	0	1	0		0.611773	2.97292	1.81875			0.745175		4.12593	3.07454			13.3402		75.3472		walk	friends house	4	4	no	7	friend/sibling - no adult	yes	yes	yes	no	3	10	between 16 and 18	house owner	urban	589	646	1
PLOSX11192		girl	10.7151	14.6572	1	1	1	1	1	1	0.639347	0.680783	5.66056	3.85361	12.0826	7.725	0.71378	0.626676	7.06204	5.04074	12.3757	7.75556	3.29967	-1.26708	71.2278	1.83331	walk	home	5	2	no	11	accompanied by adult	yes	no	no	no	1	9	>18 years	house owner	rural	592	615	1
PLOSX11193		girl		23.1206			0	0	0	0																														<=16 years	house owner	urban	574		0
PLOSX11194		girl	11.4027	16.2443	1	1	0	0	0	0	0.687309	0.69234	5.98333	4.1425	11.0495	7.59444											car	home	6	5	yes	8	accompanied by adult	yes	yes	yes	no	0	7	>18 years	house owner	rural	590		1
PLOSX11195		boy		16.2829			0	0	0	0																														>18 years	house owner	urban	572		0
PLOSX11196		boy		14.9997			0	0	0	0																																rural	524		0
PLOSX11197		boy	10.8438	23.0813	1	1	0	0	0	0	0.752517	0.767655	5.77806	4.43556	10.2532	7.71574											car	other/park/shops	4	6	dont know	6	friend/sibling - no adult	no	yes	yes	no	3	6	between 16 and 18	renting	urban	583		1
PLOSX11198		girl	10.8219	23.9538	1	1	0	0	0	0	0.636915	0.583214	5.42778	3.16556	10.0833	6.42222											walk	home	0	4	yes	9	accompanied by adult	no	yes	no	no	0	9	>18 years	house owner	urban	589		1
PLOSX11199		boy	11.3205	15.4945	1	1	0	0	0	0	0.642997	0.632174	5.06278	3.20056	13.4569	8.65278											cycle	other/park/shops	4	6	yes	7	friend/sibling - no adult	yes	yes	no	no	3	6	<=16 years	house owner	urban	546		1
PLOSX11200		boy	10.6904	15.704	1	1	1	1	1	1	0.451332	0.56188	5.26556	2.95861	10.509	4.74306	0.760712	0.727379	5.36778	4.08333	10.1153	7.35764	19.8832	27.6047	67.4833	156.875	bus/train	home	6	0	no	9	friend/sibling - no adult	yes	yes	no	no	0	8	between 16 and 18	house owner	rural	553	634	1
PLOSX11201		girl		24.8769	0	1	0	0	0	0	0.491103				9.36667	4.6																										urban	511		1
PLOSX11202		boy		15.704			0	0	0	0																														<=16 years	renting	urban	553		0
PLOSX11203		boy	11.4466	16.6588	1	1	1	1	1	1	0.568857	0.58565	4.29722	2.51667	14.7347	8.38194	0.642262	0.652818	6.45	4.14259	11.6333	7.59444	5.66128	8.3961	97.5556	-47.25	car	home	8	1	no	7	accompanied by adult	yes	no	no	no	0	12	>18 years	house owner	rural	577		1
PLOSX11204		boy	11.2137	15.8417	1	1	1	1	1	1	0.827623	0.753081	5.74676	4.32778	8.5125	7.04514	0.63895	0.79957	5.6625	3.61806	10.3319	8.26111	-11.4131	-2.80529	-42.5833	72.9584	cycle	home	4	7	yes	6	friend/sibling - no adult	no	yes	yes	no	3	3	between 16 and 18	house owner	urban	555	624	1
PLOSX11205		girl	11.0164	15.648	1	1	0	0	0	0	0.760462	0.714155	6.37194	4.55056	10.4542	7.95																								between 16 and 18	house owner	urban	563		1
PLOSX11206		boy	10.9671	17.9301	1	1	1	1	1	1	0.620911	0.640535	6.24694	4.00139	14.3069	8.88333	0.753388	0.732962	7.35382	5.54028	13.9806	10.2472	11.2852	11.2052	92.3333	81.8333	walk	home	4	6	yes	5	accompanied by adult	no	yes	yes	yes	2	9	<=16 years	house owner	urban	532	646	1
PLOSX11207		girl		17.4422			0	0	0	0																														<=16 years	renting	urban	539		0
PLOSX11208		girl	11.1945	14.7111	1	0	0	0	0	0		0.630585	5.93056	3.73972													walk	home	4	4	no	8	friend/sibling - no adult	no	yes	no	no	4	9	<=16 years	renting	rural	515		1
PLOSX11209		girl	11.4959	19.6838	1	1	0	0	0	0	0.663099	0.676978	4.57056	3.09417	10.966	7.27153											car	home	2	6	yes	7	accompanied by adult	yes	yes	yes	no	1		<=16 years	house owner	urban	589		1
PLOSX11210		girl	10.811	16.2727	1	0	0	0	0	0		0.574139	3.99028	2.29097													car	home	6	4	no	8	friend/sibling - no adult	no	yes	no	no	4	8	between 16 and 18	house owner	urban	519		1
PLOSX11211		girl		17.0745			0	0	0	0																														<=16 years	house owner	urban	591		0
PLOSX11212		boy		15.5855			0	0	0	0																														<=16 years	renting	urban	591		0
PLOSX11213		boy		16.9494			0	0	0	0																														>18 years	renting	urban	577		0
PLOSX11214		boy	10.737	17.7533	1	1	1	1	1	1	0.651935	0.701738	3.85194	2.70306	10.2292	6.66875	0.63963	0.619666	5.13361	3.28361	11.0667	6.85764	-6.21079	-3.22686	34.8333	11.3333	walk	friends house	3	4	yes	9	accompanied by adult	yes	yes	no	no	0	9	between 16 and 18	house owner	rural	590	657	1
PLOSX11215		girl	11.2795	15.0357	1	1	0	0	0	0	0.612536	0.657901	5.82731	3.8338	12.0764	7.39722											walk	home	4	5	yes	6	accompanied by adult	no	yes	no	no	2	6			urban	570		1
PLOSX11216		girl		19.4192			1	1	0	0							0.69261	0.704848	7.07028	4.89694	12.95	9.12778																		<=16 years	house owner	urban	504	646	0
PLOSX11217		girl	11.7753	16.0673	1	1	0	0	0	0	0.545595	0.552859	6.96028	3.84806	11.6743	6.36944											walk	other/park/shops	3	6	yes	5	friend/sibling - no adult	yes	yes	yes	no	2	8	between 16 and 18	house owner	urban	562		1
PLOSX11218		boy		16.5457	0	0	0	0	0	0																														<=16 years	house owner	urban	552		1
PLOSX11219		girl	10.937	19.8849	1	0	0	0	0	0		0.744807	3.81157	2.83889													car	home	2	4	dont know	9	accompanied by adult	no	yes	yes	no	2	8	between 16 and 18	house owner	rural	543		1
PLOSX11220		girl	10.9452	20.1845	1	1	0	0	0	0	0.531833	0.468913	6.78727	3.18264	12.4421	6.61713											walk	home	4	5	dont know	7	friend/sibling - no adult	yes	yes	yes	no	4	6	<=16 years	house owner	urban	546		1
PLOSX11221		girl		21.2264			0	0	0	0																														between 16 and 18	house owner	urban	581		0
PLOSX11222		girl		25.0471			0	0	0	0																														between 16 and 18	house owner	rural	543		0
PLOSX11223		boy		23.104			0	0	0	0																														<=16 years	house owner	urban	565		0
PLOSX11224		boy	11.3781	24.3917	1	1	1	1	1	1	0.678091	0.702571	5.42333	3.81028	11.1035	7.52917	0.597887	0.660347	6.61667	3.95602	12.1611	8.03056	-10.4684	-1.7744	8.74445	30.0833	car	other/park/shops	6	3	yes	7	accompanied by adult	yes	yes	no	no	1	10	<=16 years	house owner	rural	508	627	1
PLOSX11225		boy		17.557			0	0	0	0																														between 16 and 18	house owner	urban	559		0
PLOSX11226		girl		21.7543			0	0	0	0																														between 16 and 18	renting	urban	501		0
PLOSX11227		boy		16.8765			0	0	0	0																														>18 years	house owner	urban	555		0
PLOSX11228		girl	11.2658	17.1103	1	1	0	0	0	0	0.670025	0.592039	4.3875	2.59757	9.57986	6.41875											walk	home	3	1	dont know	7	friend/sibling - no adult	no	yes	yes	no	0	7	<=16 years	house owner	urban	556		1
PLOSX11229		girl		16.6291			0	0	0	0																														<=16 years	house owner	urban	573		0
PLOSX11230		girl	10.9151	13.4184	1	1	0	0	0	0	0.616923	0.662924	6.72861	4.46056	11.5312	7.11389											walk	home	6	2	dont know	5	alone	yes	no	yes	no	2	8	between 16 and 18	house owner	urban	561		1
PLOSX11231		boy		14.4486			0	0	0	0																														<=16 years	house owner	urban	562		0
PLOSX11232		girl		16.2844			0	0	0	0																														<=16 years	house owner	urban	522		0
PLOSX11233		girl	11.3205	19.7224	1	1	0	0	0	0	0.65892	0.540088	5.84653	3.15764	11.8028	7.77708											car	home	4	3	yes	8	friend/sibling - no adult	yes	yes	no	no	3	5	<=16 years	house owner		576		1
PLOSX11234		girl	11.6932	20.188	1	1	1	0	1	0	0.752305	0.733954	5.5559	4.07778	11.2958	8.49792	0.696204		6.62222	4.61042			-3.77504		31.9583		walk	home	5	4	dont know	8	friend/sibling - no adult	no	no	no	no	0	8	>18 years	house owner	urban	536	602	1
PLOSX11235		boy	11.2877	16.1684	1	1	0	0	0	0	0.639249	0.614631	6.09444	3.74583	11.0264	7.04861											car	other/park/shops	2	3	dont know	9	accompanied by adult	yes	yes	yes	no	1	8	between 16 and 18	house owner	rural	570		1
PLOSX11236		girl		20.5322	0	0	0	0	0	0																	walk	other/park/shops	4	3	dont know	6	friend/sibling - no adult	no	yes	no	no	3	7	<=16 years	renting	urban	539		1
PLOSX11237		boy		14.9182			0	0	0	0																														>18 years	house owner	urban	556		0
PLOSX11238		girl		16.9771			0	0	0	0																															house owner	urban	566		0
PLOSX11239		girl	11.7288	16.0445	1	1	0	0	0	0	0.653043	0.6603	4.98806	3.29361	10.0417	6.55764											walk	home	6	3	dont know	9	accompanied by adult	yes	yes	no	no	1	8	>18 years	house owner	rural	580		1
PLOSX11240		girl	10.7562	22.1946	1	0	0	1	0	0		0.65207	5.41829	3.5331			0.767353	0.730671	5.4625	4.19167	10.6438	7.77708					bus/train	home	4	4	no	9	friend/sibling - no adult	no	yes	yes	no	2	8	>18 years	house owner	urban	572	635	1
PLOSX11241		girl	11.1507	17.3508	1	1	0	0	0	0	0.706113	0.727558	4.78389	3.48056	10.9854	7.75694											walk	home	5	4	yes	9	friend/sibling - no adult	yes	yes	no	no	2	7	<=16 years	house owner	urban	569		1
PLOSX11242		boy	11.2849	16.8799	1	1	0	0	0	0	0.706625	0.710103	4.25056	3.01833	10.6708	7.54028											car		4	4	yes	5	friend/sibling - no adult	yes	yes	no	no	0	8	>18 years	house owner	rural	546		1
PLOSX11243		boy	11.3014	28.9392	1	0	0	0	0	0		0.607712	5.14167	3.12465													walk	home	6	4	yes	9	friend/sibling - no adult		yes	no	no	4	6		house owner	urban	510		1
PLOSX11244		boy		20.9731			0	0	0	0																														between 16 and 18	renting	urban	550		0
PLOSX11245		girl		18.8818			0	0	0	0																														>18 years	house owner	rural	503		0
PLOSX11246		girl	11.0986	19.2367	1	1	0	0	0	0	0.560304	0.624151	6.3375	3.95556	11.959	6.70069											walk	home	5		dont know	8	friend/sibling - no adult	yes	yes	yes	no	4	8	>18 years	renting	urban	536		1
PLOSX11247		boy	11.2164	19.3597	1	1	0	0	0	0	0.608483	0.686831	4.95532	3.40347	9.21805	5.60903											walk	home	3	6	yes	5	friend/sibling - no adult	yes	yes	yes	no	2	7	between 16 and 18	house owner	urban	510		1
PLOSX11248		boy		25.1258	1	0	0	0	0	0		0.48283	4.67824	2.2588																										between 16 and 18	house owner	urban	588		1
PLOSX11249		boy		16.6622			0	0	0	0																														between 16 and 18	house owner	urban	569		0
PLOSX11250		boy	11.3726	16.2412	1	1	0	0	0	0	0.60093	0.608972	5.02806	3.06194	11.6556	7.00417											cycle	other/park/shops	5	5	no	11	friend/sibling - no adult	yes	no	no	no	0	8	>18 years	house owner	urban	555		1
PLOSX11251		girl		18.1486			0	0	0	0																														>18 years	house owner	rural	588		0
PLOSX11252		boy	11.2247	20.0923	1	1	1	1	1	1	0.673746	0.64424	5.55306	3.5775	10.6597	7.18194	0.74639	0.773892	7.5338	5.62315	10.7035	8.28333	10.215	10.0146	122.739	66.0833	car	other/park/shops	6	3	dont know	8	accompanied by adult	yes	yes	no	no	0	7	<=16 years	house owner	rural	549	656	1
PLOSX11253		girl		16.8278			0	0	0	0																														<=16 years	house owner	rural	587		0
PLOSX11254		girl	11.5315	18.691	1	1	1	1	1	1	0.752797	0.794714	5.76771	4.58368	11.9167	8.97083	0.761954	0.728187	4.26389	3.24889	8.83472	6.43333	-3.276	-2.46097	-80.0875	-152.25	walk	other/park/shops	4	4	yes	9	friend/sibling - no adult	yes	yes	yes	no	3	3	between 16 and 18	house owner	urban	566	649	1
PLOSX11255		girl		22.8767			0	0	0	0																														<=16 years	renting	urban	559		0
PLOSX11256		boy		14.9221			1	0	0	0							0.778685		4.52472	3.52333																				>18 years	house owner	urban	585	646	0
PLOSX11257		boy	11.189	15.1504	1	0	0	0	0	0		0.553484	5.06639	2.80417													car	other/park/shops	4	4	yes	7	accompanied by adult	yes	yes	no	no	0	3	>18 years	house owner	urban	522		1
PLOSX11258		boy	10.9644	23.5239	1	1	1	1	1	1	0.662999	0.566643	6.66694	3.77778	12.434	8.24375	0.85768	0.775365	6.77269	5.8088	10.5542	8.18333	29.1037	11.2366	121.861	-3.62503	cycle	home	2	7	no	10	friend/sibling - no adult	yes	yes	no	no	2	6	<=16 years	house owner	rural	546	600	1
PLOSX11259		boy		13.5503			0	0	0	0																														<=16 years	renting	urban	532		0
PLOSX11260		girl		16.1611	0	0	0	0	0	0																														between 16 and 18	house owner	urban	570		1
PLOSX11261		girl		18.425			0	0	0	0																														<=16 years	house owner	urban	551		0
PLOSX11262		girl		18.3155			0	0	0	0																														<=16 years	house owner		555		0
PLOSX11263		boy	10.9041	15.0779	1	1	0	0	0	0	0.595519	0.557999	4.75741	2.65463	10.8181	6.44236											car	home	4	0	no	9	friend/sibling - no adult	no	yes	no	no	2	8	<=16 years	house owner	rural	536		1
PLOSX11264		girl		15.2519			0	0	0	0																														<=16 years	house owner	urban	504		0
PLOSX11265		girl					0	0	0	0																														between 16 and 18	house owner	urban	504		0
PLOSX11266		girl	11.7616	19.3878	1	1	0	0	0	0	0.77422	0.687272	5.325	3.65972	10.0208	7.75833											walk	other/park/shops	2	8	dont know	6	accompanied by adult	no	yes	no	no	4	9		house owner	urban	572		1
PLOSX11267		boy	11.2822	14.3543	1	1	0	0	0	0	0.587281	0.637911	6.0375	3.85139	11.7715	6.91319											car	home	2	4	dont know	9	accompanied by adult	yes	yes	yes	no	2	7	<=16 years	house owner	urban	519		1
PLOSX11268		boy	11.137	15.3201	1	1	0	0	0	0	0.636463	0.549259	5.32333	2.92389	11.4958	7.31667											walk	home	2	8	yes	9	accompanied by adult	yes	yes	no	no	3	6	<=16 years	house owner	urban	544		1
PLOSX11269		boy	11.326	19.4628	1	1	0	0	0	0	0.696116	0.529028	4.68102	2.47639	10.6194	7.39236											walk	other/park/shops	6	2	dont know	8	friend/sibling - no adult	no	yes	no	no	3	3	<=16 years	house owner	urban	551		1
PLOSX11270		boy	11.1507	14.2765	1	1	0	0	0	0	0.670678	0.784207	4.2775	3.35444	11.6556	7.81713											car	home	1	6	yes	1	accompanied by adult	yes	yes	no	no	2	8	between 16 and 18	house owner	urban	567		1
PLOSX11271		boy	11.3534	16.4214	1	1	0	0	0	0	0.560571	0.70052	5.94549	4.16493	12.1069	6.78681											car	other/park/shops	6	2	no	7	accompanied by adult	no	yes	yes	no	3	9	<=16 years	house owner	urban	565		1
PLOSX11272		girl	11.7753	21.6366	1	1	0	0	0	0	0.639864	0.612867	5.99074	3.67153	9.41389	6.02361											walk	home	7	0	no	7	friend/sibling - no adult	yes	yes	yes	no	2	8	<=16 years	house owner	urban	562		1
PLOSX11273		boy		16.9907			0	0	0	0																																urban	535		0
PLOSX11274		girl		20.2443	0	0	0	0	0	0																														>18 years	house owner	urban	563		1
PLOSX11275		girl	11.3397	17.9361	1	0	0	0	0	0		0.611695	6.185	3.78333													bus/train	home	4	4	yes	9	friend/sibling - no adult	yes	yes	no	no	0	11	>18 years	house owner	rural	573		1
PLOSX11276		boy	10.7123	15.2106	1	1	0	0	0	0	0.614875	0.624964	4.88694	3.05417	12.0451	7.40625											bus/train	home	3	4	yes	7	friend/sibling - no adult	yes	yes	no	no	3	8	<=16 years	renting	rural	583		1
PLOSX11277		girl		16.3924			0	0	0	0																																rural	550		0
PLOSX11278		boy		16.4817			0	0	0	0																														<=16 years	renting	rural	534		0
PLOSX11279		girl	11.189	23.7562	1	1	1	1	1	1	0.659884	0.663723	5.72528	3.8	12.4917	8.24306	0.800708	0.747999	5.58924	4.47535	10.1493	7.59167	13.6985	8.81143	40.5208	-39.0833	walk	home	6	2	dont know	7	alone	no	yes	yes	no	0	6	<=16 years	house owner	urban	591	629	1
PLOSX11280		girl		24.4342			0	0	0	0																																urban	516		0
PLOSX11281		boy		15.6695			1	0	0	0							0.809921		6.83194	5.53333																				<=16 years	house owner	urban	531	645	0
PLOSX11282		girl		17.2956			0	0	0	0																														between 16 and 18	house owner	rural	509		0
PLOSX11283		girl		22.1619	1	1	0	0	0	0	0.80415	0.642942	6.44931	4.14653	11.3465	9.12431																								<=16 years	renting	rural	534		1
PLOSX11284		boy	11.6384	16.7754	1	1	0	0	0	0	0.675042	0.665075	5.96424	3.96667	11.4694	7.74236																								between 16 and 18	house owner		537		1
PLOSX11285		boy		26.5435			0	0	0	0																														<=16 years	renting	urban	581		0
PLOSX11286		girl		17.7974			0	0	0	0																														>18 years	house owner		512		0
PLOSX11287		girl	11.3562	17.6191	1	1	0	0	0	0	0.643736	0.634505	4.79639	3.04333	11.2861	7.26528											walk	home	5	4	yes	9	accompanied by adult	yes	yes	yes	yes	2	5	between 16 and 18	house owner	urban	531		1
PLOSX11288		girl		15.0532			0	0	0	0																														between 16 and 18	renting	rural	552		0
PLOSX11289		girl		15.9922			0	0	0	0																														<=16 years	house owner	urban	574		0
PLOSX11290		boy		16.1159			0	0	0	0																														between 16 and 18	renting	urban	571		0
PLOSX11291		girl	11.074	15.5132	1	1	1	1	1	1	0.59166	0.58734	6.78861	3.98722	12.6069	7.45903	0.726706	0.672044	6.84931	4.97743	13.1729	8.85278	13.9366	8.03837	59.4125	83.625	car	other/park/shops	4	1	dont know	7	friend/sibling - no adult	yes	yes	no	no	0	7	between 16 and 18	house owner	rural	563	663	1
PLOSX11292		boy	10.9616	18.0327	1	1	0	0	0	0	0.577106	0.595011	6.03583	3.59139	11.9694	6.90764											car	home	6	2	dont know	7	accompanied by adult	yes	yes	yes	yes	2	9	>18 years	house owner	urban	526		1
PLOSX11293		girl		13.2517			0	0	0	0																														>18 years	house owner	urban	511		0
PLOSX11294		girl	11.2849	19.346	1	1	1	1	1	1	0.765653	0.788874	5.73426	4.52361	13.3764	10.2417	0.706876	0.691272	5.67167	4.00917	10.1604	7.02361	-8.19982	-7.43806	-30.8667	-193.083	walk	home	3	2	yes	7	accompanied by adult	no	yes	yes	no	1	9	between 16 and 18	house owner	urban	569	646	1
PLOSX11295		girl		21.7785			0	0	0	0																														<=16 years	renting		531		0
PLOSX11296		boy		15.6229			0	0	0	0																														<=16 years	house owner	rural	579		0
PLOSX11297		girl		20.7305			0	0	0	0																														between 16 and 18	renting	rural	567		0
PLOSX11298		boy	10.9479	18.2875	1	1	1	1	1	1	0.63156	0.573722	5.69139	3.26528	11.9083	7.52083	0.5624	0.641355	6.27222	3.5275	11.4222	7.32569	-1.13221	0.9794	15.7333	-11.7083	walk	home	4	2	no	8	friend/sibling - no adult	yes	yes	yes	no	3	4	between 16 and 18	house owner	urban	561	645	1
PLOSX11299		girl	11.274	20.2118	1	1	0	0	0	0	0.678562	0.634902	4.11306	2.61139	12.7465	8.64931											car	home	5	3	no	8	accompanied by adult	yes	yes	yes	no	1	5	between 16 and 18			551		1
PLOSX11300		girl	10.8548	19.4201	1	1	0	0	0	0	0.699619	0.579625	4.05722	2.35167	11.6611	8.15833	0.781961		6.71389	5.25							walk		7	3	yes	10	accompanied by adult	yes	yes	no	no	0	6	between 16 and 18	house owner	rural	575	618	1
PLOSX11301		girl	11.6384	16.5209	1	1	0	0	0	0	0.663538	0.757408	5.22139	3.95472	11.2444	7.46111											car	home	4	0	dont know	7	accompanied by adult	no	yes	no	no	2	9	between 16 and 18	renting	urban	522		1
PLOSX11302		girl	11.5918	22.9872	1	1	1	1	1	1	0.562009	0.6019	6.81361	4.10111	12.5431	7.04931	0.73869	0.668135	6.20167	4.58111	13.0889	8.74514	13.6791	10.6126	28.8	101.75	bus/train		2	4	yes	9	friend/sibling - no adult	no	yes	no	no	2	4	<=16 years	renting	rural	551	633	1
PLOSX11303		girl		19.5412			0	0	0	0																														<=16 years	house owner	urban	561		0
PLOSX11304		boy	11.3342	13.2112	1	1	1	1	1	1	0.485646	0.592135	4.83889	2.86528	10.4014	5.05139	0.719548	0.61777	5.90069	4.24583	11.4896	7.09792	12.7413	13.2124	82.8333	122.792	cycle	home	5	3	dont know	8	accompanied by adult	yes	yes	no	no	3	8	between 16 and 18	house owner	rural	579	623	1
PLOSX11305		girl	11.4466	15.8487	0	1	0	0	0	0	0.508642	0.556458	1.88194	1.04722	8.4375	4.29167	0.751581		1.5375	1.15556							cycle	home	5	4	dont know	3		yes	yes	yes	no	3	8	<=16 years	house owner	urban	527	616	1
PLOSX11306		girl		16.7224			0	0	0	0																														between 16 and 18	renting	rural	588		0
PLOSX11307		girl	11.0137	18.1153	0	1	0	0	0	0	0.710068				8.37361	5.94583											car	home	6	3	no	10	accompanied by adult	yes	no	no	no	2	7	between 16 and 18	house owner	rural	502		1
PLOSX11308		boy	11.5671	17.1868	1	1	0	0	0	0	0.625197	0.636611	4.85208	3.08889	8.83056	5.52083											walk	home	7	4	yes	9	friend/sibling - no adult	no	no	yes	no	0	8			urban	556		1
PLOSX11309		boy	11.5397	15.937	1	1	1	1	1	1	0.642981	0.690608	5.37569	3.7125	10.809	6.95	0.634504	0.601107	6.36806	4.04056	15.3097	9.20278	-5.61047	-4.18742	19.6834	135.167	cycle	home	6	4	yes	8	accompanied by adult	yes	yes	no	no	1	6	<=16 years	house owner	rural	579	623	1
PLOSX11310		girl		17.009			0	0	0	0																														<=16 years	house owner	urban	550		0
PLOSX11311		boy		18.9132			0	0	0	0																														>18 years	house owner	urban	526		0
PLOSX11312		girl		26.2069			0	0	0	0																														<=16 years	renting	urban	544		0
PLOSX11313		girl	11.6411	15.5205	1	1	0	0	0	0	0.694402	0.67318	6.55729	4.41424	11.4257	7.93403											car	other/park/shops	3	7	dont know	6	accompanied by adult	yes	yes	yes	yes	3	4	<=16 years	house owner	rural	551		1
PLOSX11314		girl		18.7379			0	0	0	0																														<=16 years	house owner	urban	510		0
PLOSX11315		girl		16.5852			0	0	0	0																														>18 years	house owner	urban	555		0
PLOSX11316		boy		16.3301	0	0	0	0	0	0																														between 16 and 18	renting	urban	565		1
PLOSX11317		boy		17.4978	0	0	0	0	0	0																														<=16 years	renting	urban	559		1
PLOSX11318		boy	11.2192	16.2256	1	1	0	0	0	0	0.627471	0.700567	5.53639	3.87861	11.6639	7.31875											car	home	2	3	yes	9	accompanied by adult	yes	yes	yes	no	3	10		renting	rural	508		1
PLOSX11319		boy	10.8603	16.0217	1	1	0	0	0	0	0.665997	0.623699	6.30312	3.93125	12.45	8.29167											cycle	home	1	6	dont know	7	alone	no	yes	no	no	3	4				581		1
PLOSX11320		boy	11.5233	19.5354	1	1	1	1	1	1	0.544854	0.545559	5.09722	2.78083	10.6132	5.78264	0.545869	0.587925	5.56389	3.03715	9.73056	5.72083	0.0310123	4.30709	15.3791	-3.70834	cycle	other/park/shops	4	1	no	9	friend/sibling - no adult	yes	yes	no	no	2	11	between 16 and 18	house owner	urban	569	646	1
PLOSX11321		boy		16.0327			0	0	0	0																														<=16 years	renting	urban	591		0
PLOSX11322		girl		17.9852			0	0	0	0																														between 16 and 18	house owner		504		0
PLOSX11323		girl	11.6356	15.9242	1	1	0	0	0	0	0.643316	0.627597	4.58981	2.88056	11.0333	7.09792											car	home	4	1	dont know	7	accompanied by adult	no	no	no	no	0	8	>18 years	renting	rural	512		1
PLOSX11324		boy	11.4274	16.1736	1	1	1	1	1	1	0.647395	0.645105	5.56972	3.59306	10.7021	6.92847	0.761714	0.775638	5.48944	4.18139	9.62917	7.46875	11.6609	12.8244	35.3	32.4167	bus/train	home	4	4	dont know	7	friend/sibling - no adult	yes	yes	no	no	0	10	>18 years	house owner	rural	573	628	1
PLOSX11325		girl		13.3544			0	0	0	0																														<=16 years	house owner	urban	577		0
PLOSX11326		girl	11.5973	22.4634	1	1	0	0	0	0	0.552969	0.542986	5.89333	3.2	11.0062	6.08611											car	home		1	dont know	8	friend/sibling - no adult	no	yes	yes	no	2	8	<=16 years	renting	urban	519		1
PLOSX11327		girl	11.2137	20.3951	1	0	1	1	1	0		0.617169	5.80833	3.58472			0.727881	0.718198	4.87813	3.55069	8.72361	6.26528	11.0712		-2.04166		walk	other/park/shops	6	2	yes	7	friend/sibling - no adult	no	no	yes	yes	2	6	<=16 years	house owner	urban	585	640	1
PLOSX11328		girl		19.4114			0	0	0	0																														<=16 years	renting	urban	516		0
PLOSX11329		boy		17.9796			0	0	0	0																														between 16 and 18	renting	rural	505		0
PLOSX11330		boy		24.4215			0	0	0	0																														between 16 and 18	house owner	rural	515		0
PLOSX11331		girl	11.3479	25.0367	0	1	1	0	0	0	0.618093	0.790866	4.9875	3.94444	12.0903	7.47292	0.65183		6.14722	4.00694							car	home	4	2	yes	6	accompanied by adult	yes	yes	yes	yes	4	8	>18 years	house owner	rural	546	600	1
PLOSX11332		girl		17.629			0	0	0	0																														>18 years	renting	urban	523		0
PLOSX11333		girl		18.0654			0	0	0	0																														>18 years	house owner	urban	506		0
PLOSX11334		boy	11.2055	25.0336	1	1	1	1	1	1	0.636149	0.742027	3.41157	2.53148	9.40555	5.98333	0.606448	0.644253	4.62049	2.80208	13.5083	8.70278	-13.558	0.810367	16.2361	163.167	walk	home	7			8	friend/sibling - no adult	no	yes	yes	yes	4		between 16 and 18	house owner	rural	529	638	1
PLOSX11335		girl	11.126	15.9357	1	1	1	1	1	1	0.619988	0.654079	6.56139	4.29167	9.35278	5.79861	0.70557	0.516472	6.32861	4.46528	13.3854	6.91319	5.1491	-10.3516	10.4167	66.875	car	other/park/shops	7	5	no	8	accompanied by adult	yes	no	yes	no	0	8	>18 years	house owner	urban	539	661	1
PLOSX11336		girl	10.7945	14.2396	1	1	1	1	1	1	0.695158	0.681837	4.75472	3.24194	11.8458	8.23472	0.642047	0.551261	3.94896	2.53542	9.30694	5.13056	-3.97899	-14.3897	-42.3917	-186.25	walk	home	1	5	dont know	9	alone	yes	yes	yes	no	0	4	between 16 and 18	house owner	urban	562	657	1
PLOSX11337		girl	10.9945	16.7535	1	0	0	0	0	0		0.702185	4.52951	3.18056													walk	other/park/shops	7	0	dont know	11	accompanied by adult	yes	yes	no	no	3	10	between 16 and 18	house owner	urban	566		1
PLOSX11338		boy		15.839			0	0	0	0																														<=16 years	house owner	urban	510		0
PLOSX11339		boy	10.8603	15.1999	1	1	1	1	1	1	0.701675	0.619752	4.9025	3.03833	10.6125	7.44653	0.687981	0.797573	4.80028	3.3025	10.3021	8.21667	6.82292	9.58982	15.85	46.2083	bus/train	friends house	5	4	yes	7	friend/sibling - no adult	yes	yes	no	no	3	7	between 16 and 18	renting	rural	541	642	1
PLOSX11340		girl	11.0658	19.9484	1	1	0	0	0	0	0.666359	0.699225	5.23556	3.66083	12.809	8.53542											walk	home	6	5	yes	7	accompanied by adult	yes	yes	yes	no	3	8	<=16 years	house owner	rural	543	631	1
PLOSX11341		girl	11.6301	18.5672	1	1	0	0	0	0	0.64669	0.544842	5.14931	2.80556	11.5062	7.44097											car	home	5	3	yes	9	accompanied by adult	yes	yes	no	no		7	between 16 and 18	house owner	rural	556		1
PLOSX11342		girl	11.2137	16.3886	1	1	1	1	1	1	0.65242	0.650811	6.64769	4.32639	12.1375	7.91875	0.735076	0.717161	7.22639	5.31194	10.8326	7.76875	8.42646	6.47412	59.1333	-9.00003	walk	friends house	6	5	yes	6	friend/sibling - no adult	yes	no	yes	no	0	8	>18 years	house owner	rural	556	617	1
PLOSX11343		boy	11.2356	20.0006	1	0	0	0	0	0		0.709214	4.35243	3.08681													cycle	home	4	3	no	8	friend/sibling - no adult	yes	yes	no	no	0	8	>18 years	house owner	rural	576		1
PLOSX11344		girl	11.4301	15.0619	1	1	0	0	0	0	0.535449	0.561443	3.92755	2.20509	9.89306	5.29722											walk	home	4	5	dont know	7	alone	yes	yes	no	no	3	7	<=16 years	house owner	urban	536		1
PLOSX11345		boy		20.9702			0	0	0	0																														<=16 years	house owner	urban	562		0
PLOSX11346		girl	10.8027	19.1921	1	1	0	0	0	0	0.524636	0.753014	5.43778	4.09472	11.5993	6.08542											car	home	5	5	dont know	9	accompanied by adult	no	yes	yes	no	1	6	<=16 years	renting	rural	519		1
PLOSX11347		boy	11.6164	14.949	1	1	1	1	1	1	0.71639	0.517334	5.25486	2.71852	11.6896	8.37431	0.697609	0.732446	5.07222	3.53843	12.2639	8.98264	18.0275	1.60558	49.1944	36.5	walk	home	6	5	no	4	friend/sibling - no adult	yes	yes	yes	no	3	7	between 16 and 18	renting	urban	566	632	1
PLOSX11348		boy	11.1726	16.1037	1	1	0	0	0	0	0.529067	0.641587	5.53056	3.54833	10.4403	5.52361											cycle	home	6	0	no	7	friend/sibling - no adult	yes	yes	no	no	4	9	>18 years	house owner	rural	579		1
PLOSX11349		girl		19.025			0	0	0	0																														>18 years	house owner	urban	585		0
PLOSX11350		boy		15.1043			0	0	0	0																																rural	548		0
PLOSX11351		girl		16.9117			0	0	0	0																														<=16 years	house owner	rural	528		0
PLOSX11352		boy		17.9265			0	0	0	0																														between 16 and 18	house owner	rural	512		0
PLOSX11353		girl		16.2491			0	0	0	0																														<=16 years	house owner		527		0
PLOSX11354		girl	10.989	17.2393	1	1	1	0	1	0	0.675709	0.617934	4.58854	2.83542	12.2875	8.30278	0.867209		6.59556	5.71972			24.9274		173.058		walk	home	4	4	yes	3	accompanied by adult	no	yes	yes	no	1	6	<=16 years	house owner	urban	583	601	1
PLOSX11355		girl	10.9096	16.5941	1	0	0	0	0	0		0.747758	4.72431	3.53264													walk	friends house	3	2	yes	8	accompanied by adult	yes	yes	yes	no	4	8	<=16 years	house owner	urban	553		1
PLOSX11356		boy	11.4137	15.2379	1	1	0	0	0	0	0.731034	0.652138	6.08639	3.96917	10.7743	7.87639											walk	home	4	8	dont know	7	friend/sibling - no adult	yes	yes	yes	no	1	3	>18 years	house owner		547		1
PLOSX11357		girl		27.7007			0	0	0	0																														>18 years	house owner	urban	527		0
PLOSX11358		boy		21.7809	0	0	0	0	0	0																														<=16 years	house owner	urban	562		1
PLOSX11359		girl		18.069			0	0	0	0																														>18 years	house owner	rural	577		0
PLOSX11360		girl	11.1068	15.7156	1	1	0	0	0	0	0.755519	0.740448	6.97963	5.16806	13.4639	10.1722											walk	friends house	6	4	dont know	7		no	yes	no	no	2	8	<=16 years	house owner	rural	533		1
PLOSX11361		girl	11.3479	14.1934	1	0	0	0	0	0		0.587896	4.28222	2.5175													walk	home	6	3	yes	9	friend/sibling - no adult	no	yes	yes	no	2	7	between 16 and 18	renting	rural	506		1
PLOSX11362		girl	10.7945	16.7945	1	0	0	0	0	0		0.713654	4.86493	3.47188													walk	other/park/shops	3	4	yes	8	accompanied by adult	yes	yes	yes	no	2	10	<=16 years	house owner	urban	528		1
PLOSX11363		girl		15.2619			0	0	0	0																														<=16 years	renting	urban	569	646	0
PLOSX11364		girl		22.1311			0	0	0	0																														>18 years			577		0
PLOSX11365		girl	11.5726	14.172	1	1	0	0	0	0	0.742464	0.564484	5.26833	2.97389	11.15	8.27847											walk	home	3	2	dont know	6	alone	yes	yes	no	no	2	3	<=16 years	house owner	urban	589		1
PLOSX11366		girl	11.5644	25.2732	1	1	0	0	0	0	0.578988	0.712572	6.00231	4.27708	14.2778	8.26667											car	home	6	0	dont know	7	friend/sibling - no adult	yes	yes	yes	yes	3	7	>18 years	house owner	urban	555		1
PLOSX11367		girl	11.0877	15.7485	1	1	1	1	1	1	0.56298	0.734281	5.72556	4.20417	10.6736	6.00903	0.79832	0.729722	6.36493	5.08125	11.4979	8.39028	6.40388	16.6742	52.625	142.875	walk	home	4	4	yes	7	friend/sibling - no adult	yes	yes	yes	yes	3	6	<=16 years	house owner	rural	564	628	1
PLOSX11368		girl		16.724	0	0	0	0	0	0																	walk	home	4	2	no	7	alone	yes	yes	yes	no	4	11	>18 years	house owner	rural	575		1
PLOSX11369		boy			0	0	0	0	0	0																														between 16 and 18	house owner	urban	535		1
PLOSX11370		girl	11.126	19.5724	1	1	0	0	0	0	0.625419	0.537416	5.95787	3.20185	10.3597	6.47917											walk	home	6	3	dont know	9	friend/sibling - no adult	no	no	yes	no	2	7	between 16 and 18	renting	rural	576		1
PLOSX11371		girl		16.8156			0	0	0	0																														<=16 years	house owner	urban	591		0
PLOSX11372		girl		19.8303			0	0	0	0																														<=16 years	house owner	urban	562		0
PLOSX11373		girl	11.1233	18.2974	1	1	0	0	0	0	0.621367	0.621487	6.22611	3.86944	11.1806	6.94722											walk	home	3	5	no	9	alone	no	no	yes	no	3	6	<=16 years	house owner	urban	511		1
PLOSX11374		girl		23.2311			0	0	0	0																														<=16 years	house owner	urban	585		0
PLOSX11375		girl		23.472			0	0	0	0																														<=16 years	house owner	urban	509		0
PLOSX11376		girl		15.7791			0	0	0	0																														between 16 and 18	house owner	urban	539	622	0
PLOSX11377		girl		15.6532			0	0	0	0																														<=16 years	house owner	urban	518		0
PLOSX11378		boy	11.4712	18.2332	1	1	1	1	1	1	0.520998	0.542932	4.77176	2.59074	10.0622	5.24236	0.795186	0.745488	5.2125	4.14491	11.3125	8.43333	25.2254	22.449	93.25	191.458	car		4	5	no	10	accompanied by adult	no	yes	yes	yes	3	7	>18 years	house owner	rural	538	600	1
PLOSX11379		boy	10.9123	16.9343	1	1	0	0	0	0	0.714218	0.610779	6.18472	3.7775	13.2507	9.46389											walk	home	2	4	no	9	friend/sibling - no adult	no	yes	yes	no	2	8	between 16 and 18	house owner	urban	560		1
PLOSX11380		girl	11.2767	17.9969	1	1	1	1	1	1	0.659645	0.579174	6.07667	3.51944	12.3951	8.17639	0.766602	0.714646	6.11139	4.685	11.859	8.475	18.7428	5.50007	69.9333	17.9167	walk	other/park/shops	5	3	yes	9	alone	yes	no	no	no	0	5	>18 years	house owner	urban	518	622	1
PLOSX11381		boy	10.8247	19.5482	1	1	1	0	1	0	0.681785	0.755222	5.825	4.39917	11.2542	7.67292	0.665884		1.775	1.18194			-8.93375		-193.033		cycle	other/park/shops		5	yes	9	accompanied by adult	yes	yes	yes	yes	3	8	<=16 years	house owner	urban	517	638	1
PLOSX11382		girl	11.4301	15.0034	1	0	1	1	1	0		0.6789	5.63889	3.82824			0.705127	0.736616	5.00451	3.52882	11	8.10278	2.62275		-17.9653		car	home	5	3	dont know	10	friend/sibling - no adult	no	yes	yes	no	0	7	between 16 and 18	house owner	rural	518	622	1
PLOSX11383		boy		18.1838			0	0	0	0																														between 16 and 18	house owner	rural	513		0
PLOSX11384		boy		15.7652			0	0	0	0																														between 16 and 18	renting	urban	523		0
PLOSX11385		girl		19.2067			0	0	0	0																														between 16 and 18	house owner	urban	550		0
PLOSX11386		boy	11.2877	17.0494	1	1	1	1	1	1	0.720974	0.659018	3.80111	2.505	10.7243	7.73194	0.719878	0.659224	4.90486	3.5309	9.95278	6.56111	6.08604	-6.17499	61.5542	-70.25	cycle	other/park/shops	3	3	yes	11	alone	yes	yes	no	no	0	7	>18 years	house owner	urban	510	617	1
PLOSX11387		girl	11.1041	15.6345	1	1	1	1	1	1	0.638449	0.658126	5.26917	3.46778	11.0826	7.07569	0.730553	0.587836	5.44222	3.97583	8.38056	4.92639	7.24269	-5.06129	30.4833	-128.958	walk	friends house	4	4	yes	7	friend/sibling - no adult	yes	no	no	no	0	7	>18 years	house owner	rural	540	604	1
PLOSX11388		girl		16.6754			0	0	0	0																														between 16 and 18	renting	urban	510		0
PLOSX11389		girl		16.614			0	0	0	0																														between 16 and 18	house owner	rural	557		0
PLOSX11390		girl	11.3945	15.1581	1	1	1	0	1	0	0.637855	0.652066	3.58944	2.34056	9.81806	6.2625	0.646695		3.87708	2.50729			-0.537091		10.0042		car	home	8	5	yes	9	accompanied by adult	yes	yes	no	no	1	9	between 16 and 18	house owner	urban	551	633	1
PLOSX11391		girl		23.29			0	0	0	0																														<=16 years	renting	urban	501		0
PLOSX11392		boy		20.3395			0	0	0	0																														between 16 and 18	house owner	urban	536		0
PLOSX11393		boy		16.5596			0	0	0	0																														>18 years	house owner	rural	557		0
PLOSX11394		boy		15.5463			0	0	0	0																																urban	562		0
PLOSX11395		boy	11.0795	16.0787	1	0	1	1	1	0		0.576631	2.92407	1.68611			0.518076	0.700679	6.07951	3.14965	11.8556	8.30694	-5.85544		87.8125		cycle	home	4	2	no	8	friend/sibling - no adult	yes	yes	no	no	3	5	<=16 years	house owner	rural	506	638	1
PLOSX11396		girl		18.2479			0	0	0	0																														between 16 and 18	house owner	rural	570		0
PLOSX11397		boy		17.4586			0	0	0	0																														<=16 years	renting	urban	573		0
PLOSX11398		girl	11.1288	26.7147	1	1	0	0	0	0	0.61424	0.630071	4.12917	2.60167	12.9722	7.96806											car	home	3	1	dont know		accompanied by adult	no	no	no	no	2	7	<=16 years	renting	urban	556		1
PLOSX11399		girl	11.1781	13.4727	1	1	0	0	0	0	0.527569	0.606628	5.83417	3.53917	13.5014	7.12292											car	other/park/shops	4	2	no	7	friend/sibling - no adult	yes	yes	no	no	2	7	>18 years	house owner		544		1
PLOSX11400		boy	10.937	19.3174	1	1	0	0	0	0	0.546224	0.60316	4.72972	2.85278	11.4104	6.23264											car	home	4	2	yes	7	friend/sibling - no adult	yes	no	no	no	0	6	<=16 years	house owner	rural	521		1
PLOSX11401		girl	11.3452	16.564	1	1	1	1	1	1	0.63752	0.632359	5.7	3.60444	11.2458	7.16944	0.668258	0.565733	6.32917	4.22951	8.67361	4.90694	3.5899	-7.17875	37.5042	-135.75	walk	home	6	4	no	9	friend/sibling - no adult	yes	yes	no	no	3	8	<=16 years	renting	urban	559	658	1
PLOSX11402		girl		14.6514			0	0	0	0																																urban	532		0
PLOSX11403		girl		15.4823			0	0	0	0																																urban	591		0
PLOSX11404		girl		19.5133			0	0	0	0																														<=16 years	house owner	urban	550		0
PLOSX11405		boy		15.8261			0	0	0	0																														<=16 years	house owner	rural	524		0
PLOSX11406		boy		20.9485			0	0	0	0																														between 16 and 18	house owner	rural	588		0
PLOSX11407		boy		20.3287			0	0	0	0																														<=16 years	house owner	rural	537		0
PLOSX11408		girl	10.674	25.1211	1	1	0	0	0	0	0.4868	0.375142	5.51458	2.06875	11.2583	5.48056											walk	other/park/shops	6	3	no	5	accompanied by adult	yes	yes	yes	no	3	7	<=16 years	house owner	rural	587		1
PLOSX11409		boy	11.0274	16.9138	1	1	1	1	1	1	0.702916	0.633509	6.50185	4.11898	10.0257	7.04722	0.810406	0.845323	6.10222	4.94528	11.7674	9.94722	17.6897	14.2407	49.5778	174	car	friends house	2	4	yes	5	accompanied by adult	yes	yes	no	no	3	6	between 16 and 18	house owner	rural	533	603	1
PLOSX11410		boy		17.1697			0	0	0	0																														<=16 years	house owner	rural	576		0
PLOSX11411		girl		17.2613			0	0	0	0																														between 16 and 18	house owner		508		0
PLOSX11412		girl		17.0562			0	0	0	0																																urban	510		0
PLOSX11413		boy		35.1158			0	0	0	0																														<=16 years	renting	urban	525		0
PLOSX11414		boy		19.3511			0	0	0	0																																urban	587		0
PLOSX11415		girl		18.1418	1	0	0	0	0	0		0.653624	6.12292	4.00208																										between 16 and 18	renting	urban	504		1
PLOSX11416		boy		15.9231	0	0	0	0	0	0																	cycle	home	1		yes	2	friend/sibling - no adult	yes	yes	no	no	2	7	<=16 years	house owner	rural	528		1
PLOSX11417		boy		15.0418			0	0	0	0																																rural	550		0
PLOSX11418		boy		15.831			0	0	0	0																														<=16 years	house owner	urban	546		0
PLOSX11419		boy		25.0207	0	0	0	0	0	0																	walk		4	6	yes	6	accompanied by adult	yes	yes	yes	no	1	9	>18 years	house owner	urban	518		1
PLOSX11420		girl	11.1233	17.6796	1	1	0	0	0	0	0.734464	0.673156	5.75028	3.87083	10.4375	7.66597											walk	home	6	3	yes	7	friend/sibling - no adult	no	yes	no	no	0	5	between 16 and 18	house owner	urban	504		1
PLOSX11421		girl		16.2598			0	0	0	0																														<=16 years	house owner	urban	591		0
PLOSX11422		boy		17.8984			0	0	0	0																														>18 years	renting	rural	571		0
PLOSX11423		boy		20.2921			0	0	0	0																																urban	560		0
PLOSX11424		boy		17.6977			0	0	0	0																														between 16 and 18	renting	urban	571		0
PLOSX11425		girl	10.9753	17.9025	1	1	0	0	0	0	0.745607	0.714151	4.69944	3.35611	9.8	7.30694											car	friends house	6	1	no	7	friend/sibling - no adult	yes	yes	no	no	1	8	>18 years	house owner	rural	549	656	1
PLOSX11426		boy	11.2986	18.1946	1	1	0	0	0	0	0.662188	0.604301	5.955	3.59861	9.99213	6.61667											bus/train		4	6	yes	9	friend/sibling - no adult	no	no	yes	yes	2	5	between 16 and 18	renting	rural	551		1
PLOSX11427		girl		17.0526			0	0	0	0																														between 16 and 18	house owner	urban	545		0
PLOSX11428		girl		17.4144			0	0	0	0																														between 16 and 18	house owner	urban	509		0
PLOSX11429		boy	10.8521	13.4555	1	1	0	0	0	0	0.704856	0.635289	5.42972	3.44944	12.4986	8.80972											walk	home	6	5	yes	8	friend/sibling - no adult	no	yes	no	no	2	8	<=16 years	house owner	urban	559		1
PLOSX11430		boy	11.2274	17.4989	1	1	0	0	0	0	0.754316	0.688689	6.26472	4.31444	10.659	8.04028											walk	home	4	6	yes	7	accompanied by adult	yes	yes	no	no	3	5	>18 years	house owner	urban	562		1
PLOSX11431		boy		16.013			0	0	0	0																														<=16 years	renting	rural	512		0
PLOSX11432		boy	10.9534	17.4201	0	1	1	1	0	1	0.594314				10.5514	6.27083	0.619644	0.71671	5.575	3.45451	11.7861	8.44722		12.2396		130.583	car		2	4	yes	9	accompanied by adult	no	yes	yes	no	0	6	>18 years	house owner	urban	565	642	1
PLOSX11433		girl		18.3659			0	0	0	0																														between 16 and 18	house owner	urban	584		0
PLOSX11434		boy	11.4932	15.1713	1	1	1	1	1	1	0.547735	0.603346	5.37972	3.24583	13.7333	7.52222	0.37789	0.576429	6.05243	2.28715	13.0931	7.54722	-22.5456	2.86947	-57.5209	1.49994	cycle	friends house	4	4	dont know	4	friend/sibling - no adult	yes	no	yes	no	0	8	between 16 and 18	house owner	urban	569	646	1
PLOSX11435		boy		27.4389			0	0	0	0																														<=16 years	house owner	rural	530		0
PLOSX11436		girl		16.9597			0	0	0	0																														<=16 years	house owner	rural	565		0
PLOSX11437		boy	11.6027	19.4029	1	1	1	1	1	1	0.642281	0.667993	5.28532	3.53056	10.2521	6.58472	0.726507	0.636008	6.51042	4.72986	9.77778	6.21875	5.85136	-0.627297	71.9583	-21.9584	walk	home	4	3	dont know	7	accompanied by adult	yes	yes	yes	no	2	7	<=16 years	house owner	rural	590	657	1
PLOSX11438		girl		28.6659			0	0	0	0																														between 16 and 18	house owner	urban	584		0
PLOSX11439		boy	11.5534	17.5743	1	1	0	0	0	0	0.724616	0.637618	5.82028	3.71111	12.2153	8.85139											walk	home	4	4	no	10	alone	yes	yes	yes	no	2	7	<=16 years	house owner	urban	532		1
PLOSX11440		boy		16.5778			1	1	0	0							0.814658	0.825077	6.70083	5.45889	9.925	8.18889																		<=16 years	house owner	urban	528	621	0
PLOSX11441		girl		16.5667			0	0	0	0																														>18 years	house owner	urban	504		0
PLOSX11442		boy		17.776			0	0	0	0																														between 16 and 18	house owner	rural	577		0
PLOSX11443		boy	11.5562	20.306	1	1	0	0	0	0	0.527131	0.553894	6.54583	3.62569	12.2861	6.47639											bus/train	other/park/shops	2	6	yes	8	friend/sibling - no adult	no	yes	no	no	4	7	<=16 years	house owner	urban	572		1
PLOSX11444		girl		19.3237			0	0	0	0																														between 16 and 18	house owner	rural	509		0
PLOSX11445		girl		16.9668			0	0	0	0																														between 16 and 18	house owner	urban	555		0
PLOSX11446		girl	11.6192	27.1026	0	0	1	1	0	0		0.730034	5.66944	4.13889			0.694477	0.766619	5.70174	3.95972	7.70972	5.91042																		between 16 and 18	renting	rural	527	616	1
PLOSX11447		boy		18.3822			0	0	0	0																														<=16 years	house owner	rural	554		0
PLOSX11448		boy	10.8603	16.512	1	1	0	0	0	0	0.561837	0.608004	6.28194	3.81944	10.6125	5.9625											bus/train	home	6	4	yes	9	friend/sibling - no adult	no	yes	yes	no	3	6	>18 years	house owner	rural	566		1
PLOSX11449		boy	11.5342	15.0031	1	1	0	0	0	0	0.57074	0.470673	6.5059	3.06215	12.9583	7.39583											walk	home	4	4	yes	3	accompanied by adult	yes	yes	yes	no	3	6	<=16 years	renting	urban	501		1
PLOSX11450		girl	11.6521	18.3463	1	1	1	1	1	1	0.622867	0.658554	5.7544	3.78958	11.7222	7.30139	0.712137	0.776524	3.54528	2.52472	9.96875	7.74097	5.35823	15.3656	-75.8917	26.375	walk	home	2	3	dont know	6	friend/sibling - no adult	no	yes	no	no	2	6	<=16 years	house owner	urban	504	640	1
PLOSX11451		girl	11.1096	14.9031	1	1	0	0	0	0	0.698593	0.61305	5.4809	3.36007	11.6444	8.13472											car		6	4	dont know	8	friend/sibling - no adult	yes	yes	yes	no	0	7	between 16 and 18	house owner	rural	586		1
PLOSX11452		boy	11.6712	18.0217	1	1	0	0	0	0	0.557171	0.374728	4.95174	1.85556	11.4019	6.35278											cycle	other/park/shops	4	5	dont know	9	friend/sibling - no adult	yes	yes	yes	no	3	8	<=16 years	house owner	urban	565		1
PLOSX11453		girl		18.3198			0	0	0	0																														<=16 years	house owner	rural	568		0
PLOSX11454		girl		16.4735			0	0	0	0																														<=16 years	renting	urban	522		0
PLOSX11455		girl	11.011	15.1764	1	1	0	0	0	0	0.703491	0.668556	7.05667	4.71778	14.0243	9.86597											walk	home	2	2	no	9	friend/sibling - no adult	yes	yes	yes	no	2	8	between 16 and 18	house owner	urban	527		1
PLOSX11456		boy		19.8754			0	0	0	0																														<=16 years	renting	urban	523		0
PLOSX11457		boy		14.9696			1	1	0	0							0.563134	0.624101	5.75278	3.23958	9.26667	5.78333																		between 16 and 18	house owner	rural	589	638	0
PLOSX11458		girl		20.6575			0	0	0	0																														between 16 and 18	renting	rural	589		0
PLOSX11459		boy	11.5671	21.6659	1	1	0	0	0	0	0.521675	0.640226	5.6625	3.62528	14.1931	7.40417											car	other/park/shops	7	4	dont know	9	accompanied by adult	no	yes	no	no	3	9	<=16 years	renting	rural	565		1
PLOSX11460		girl	11.5534	14.879	1	1	0	1	0	1	0.607194	0.656736	2.90208	1.9059	12.7042	7.71389	0.744016	0.739992	5.5125	4.10139	13.2528	9.80694		13.2798		125.583	walk	home	6	6	dont know	9	friend/sibling - no adult	yes	no	yes	no	1		<=16 years	house owner	urban	562	657	1
PLOSX11461		girl		17.4633			0	0	0	0																														between 16 and 18	house owner	rural	565		0
PLOSX11462		boy	11.4603	19.0611	1	1	0	0	0	0	0.588709	0.465228	5.72778	2.66472	9.82847	5.78611											walk	home	4	4	no	9	friend/sibling - no adult	yes	yes	yes	no		7	<=16 years	house owner	urban	585		1
PLOSX11463		boy	11.3151	18.3115	1	0	1	1	1	0		0.582133	5.19282	3.02292			0.483353	0.489727	4.71389	2.27847	9.80139	4.8	-9.87805		-44.6667		car	home	4	1	no	5	accompanied by adult	yes	yes	no	no	1	8	<=16 years	house owner		507	656	1
PLOSX11464		boy		17.3236			0	0	0	0																																urban	561		0
PLOSX11465		boy		15.3936			0	0	0	0																														between 16 and 18	house owner	urban	556		0
PLOSX11466		boy		17.9329			0	0	0	0																														between 16 and 18	house owner	urban	555		0
PLOSX11467		boy		17.6022			0	0	0	0																														between 16 and 18	house owner	rural	586		0
PLOSX11468		boy		15.9048	0	0	1	1	0	0							0.622969	0.734146	7.17963	4.47269	11.1694	8.2																		>18 years	house owner	urban	539	626	1
PLOSX11469		girl	11.2082	21.8254	1	1	1	1	1	1	0.591984	0.674984	6.64583	4.48583	12.8569	7.61111	0.760913	0.77472	5.46639	4.15944	11.6583	9.03195	8.59283	18.2736	-19.5833	85.25	walk	home	4	3	yes	7	friend/sibling - no adult	no	yes	yes	yes	3	4	<=16 years	house owner	urban	532	640	1
PLOSX11470		boy		16.844	0	0	0	0	0	0																														between 16 and 18	house owner	urban	571		1
PLOSX11471		boy	11.5123	19.5623	1	1	0	0	0	0	0.685707	0.701581	3.8825	2.72389	10.334	7.08611											walk	home	6	2	dont know	8	friend/sibling - no adult	yes	yes	yes	no	4	6	<=16 years	renting	urban	553		1
PLOSX11472		boy	10.8219	25.1303	1	1	1	1	1	1	0.727519	0.590656	5.88	3.47306	11.0125	8.01181	0.669207	0.702369	5.77037	3.86157	11.2556	7.90556	7.85517	-2.515	23.3111	-6.37497	walk	home	0	7	no	6	accompanied by adult	no	no	no	no	2	9	between 16 and 18	renting	urban	581	655	1
PLOSX11473		girl		22.543			0	0	0	0																														between 16 and 18	renting	rural	502		0
PLOSX11474		boy		18.2017			0	0	0	0																														<=16 years	renting	rural	533		0
PLOSX11475		girl		19.3638			0	0	0	0																														<=16 years	house owner	urban	556		0
PLOSX11476		boy	11.0329	15.4254	1	1	1	1	1	1	0.660251	0.584882	6.36644	3.72361	12.4663	8.2309	0.713746	0.776157	6.61481	4.7213	11.5222	8.94306	12.8864	11.5906	59.8611	42.7292	car	home				9	accompanied by adult	yes	yes	yes	no	2	8	between 16 and 18	house owner	urban	537	644	1
PLOSX11477		boy		16.4746			0	0	0	0																														between 16 and 18	house owner	urban	546		0
PLOSX11478		boy		13.5346			1	1	0	0							0.67187	0.701487	5.81296	3.90556	8.92153	6.25833																		>18 years	house owner	rural	558	618	0
PLOSX11479		boy	10.8959	20.2639	1	1	0	0	0	0	0.735455	0.649368	4.72824	3.07037	11.9125	8.76111											car	home	0	6	dont know	5	accompanied by adult	no	yes	no	no	3	11	<=16 years	renting	rural	517		1
PLOSX11480		girl		16.8604			0	0	0	0																														>18 years	renting	urban	510		0
PLOSX11481		girl		17.3096	0	0	0	0	0	0																														<=16 years	renting	urban	560		1
PLOSX11482		boy		17.9736			0	0	0	0																																urban	542		0
PLOSX11483		girl		14.4154			0	0	0	0																														<=16 years	house owner	urban	527		0
PLOSX11484		girl		16.4715			0	0	0	0																														between 16 and 18	house owner	urban	562	657	0
PLOSX11485		boy	11.4959	19.1433	1	1	1	1	1	1	0.779734	0.712576	5.43139	3.87028	9.77986	7.62569	0.756309	0.74912	4.32014	3.26736	11.4486	8.57639	4.37332	-3.0614	-36.175	57.0416	bus/train	home	5	3	dont know	7	friend/sibling - no adult	yes	no	no	no	0	7	>18 years	house owner	rural	573	628	1
PLOSX11486		girl	10.8493	20.1349	1	1	0	0	0	0	0.714905	0.686602	5.685	3.90333	10.5796	7.56343											car	home	8	0	no	9	accompanied by adult	yes	yes	yes	no	0	8	between 16 and 18	house owner	urban	551		1
PLOSX11487		boy		15.1934			0	0	0	0																														between 16 and 18	renting	urban	516		0
PLOSX11488		girl	10.8712	16.968	1	1	1	1	1	1	0.671499	0.583031	5.13694	2.995	11.5444	7.75208	0.720253	0.65655	5.04549	3.63403	12.1722	7.99167	13.7222	-1.49494	38.3416	14.375	walk	friends house	6	0	no	6	friend/sibling - no adult	yes	no	no	no	2	9	<=16 years	house owner	rural	554	634	1
PLOSX11489		girl	11.5425	19.3901	1	1	1	1	1	1	0.677738	0.697591	5.13125	3.57951	11.7917	7.99167	0.768343	0.760435	5.35243	4.1125	9.45	7.18611	7.07516	8.26966	31.9792	-48.3333	bus/train	other/park/shops	1	0	dont know	8	friend/sibling - no adult	yes	yes	yes	no	3	6	between 16 and 18	house owner	urban	547	654	1
PLOSX11490		boy	11.1863	21.056	1	1	1	0	1	0	0.690373	0.694981	5.00333	3.47722	11.6493	8.04236	0.716813		5.52083	3.95741			2.18322		28.8111		car	home	1	5	yes	5	accompanied by adult	yes	yes	yes	yes	0	6	>18 years	house owner	urban	527	616	1
PLOSX11491		boy	11.611	15.1624	1	0	0	0	0	0		0.662077	5.48694	3.63278													car	home	5	4	no	8	alone	yes	yes	no	no	3	7			rural	590		1
PLOSX11492		girl		18.364	1	1	0	0	0	0	0.602448	0.627598	6.16991	3.87222	10.9778	6.61354																								<=16 years	house owner	urban	581		1
PLOSX11493		boy		22.2949			0	0	0	0																														>18 years	house owner	urban	526		0
PLOSX11494		girl	11.1534	16.5887	1	1	1	0	1	0	0.688893	0.614491	6.06701	3.72812	12.1854	8.39444	0.689572		6.06354	4.18125			7.50813		27.1875		walk	home	4	4	yes	5	accompanied by adult	no	yes	yes	no	3	6	<=16 years	house owner	urban	559	658	1
PLOSX11495		boy		19.5446			0	0	0	0																														<=16 years	house owner	urban	570		0
PLOSX11496		girl		17.8985			0	0	0	0																														<=16 years	renting	urban	501		0
PLOSX11497		girl	11.5452	14.1297	1	1	0	0	0	0	0.650388	0.643775	5.83796	3.75833	10.6507	6.92708											walk	home	6	1	no	6	accompanied by adult	no	yes	yes	no	2	7	<=16 years	house owner	urban	527		1
PLOSX11498		boy	11.1452	16.0097	1	1	1	1	1	1	0.69074	0.668835	5.92396	3.96215	10.2215	7.06042	0.777041	0.831215	6.11972	4.75528	12.8944	10.7181	10.8206	14.0475	47.5875	219.458	car	other/park/shops	6	2	yes	9	accompanied by adult	yes	yes	no	no	3	8			urban	522	650	1
PLOSX11499		boy		19.9336	0	0	0	0	0	0																														<=16 years	house owner	rural	540		1
PLOSX11500		girl	11.6438	20.5945	1	1	0	0	0	0	0.63903	0.601934	6.05648	3.6456	11.9104	7.61111											walk		3	4	yes	7	accompanied by adult	yes	yes	no	no	0	8			urban	550		1
PLOSX11501		girl	11.0164	25.0638	1	1	0	0	0	0	0.752643	0.758839	5.13833	3.89917	11.6285	8.75208											walk	home	4	3	no	7	friend/sibling - no adult	no	yes	yes	no		9	between 16 and 18	house owner	urban	574		1
PLOSX11502		boy		16.5407			0	0	0	0																														<=16 years	house owner	urban	526		0
PLOSX11503		girl		18.6058			1	1	0	0							0.755671	0.860054	6.64972	5.025	8.24722	7.09306																		<=16 years	house owner	urban	583	601	0
PLOSX11504		girl	10.7288	19.1874	1	1	0	0	0	0	0.74211	0.643898	5.51028	3.54806	12.0368	8.93264											walk	home	4	3	no	5	friend/sibling - no adult	yes	no	yes	no	0	9	between 16 and 18	renting	urban	528		1
PLOSX11505		boy	10.9342	15.4856	1	1	0	0	0	0	0.547098	0.639962	4.93519	3.15833	11.066	6.05417											car	other/park/shops	4	4	yes	7	alone	no	yes	yes	no	3	9	between 16 and 18	house owner	urban	527		1
PLOSX11506		girl	11.1945	14.1236	1	1	0	0	0	0	0.747847	0.763536	5.41778	4.13667	10.3773	7.76065											walk	home	6	4	no	7	friend/sibling - no adult	yes	yes	no	no	0	10	<=16 years	house owner	urban	537		1
PLOSX11507		boy	11.3397	13.9665	1	1	0	0	0	0	0.576299	0.612737	5.8925	3.61056	12.4465	7.17292											cycle	other/park/shops	3	4	yes	7	friend/sibling - no adult	no	yes	no	no	4	9	<=16 years	house owner	rural	547		1
PLOSX11508		boy		21.5036			0	0	0	0																														between 16 and 18	house owner	rural	539		0
PLOSX11509		boy	11.4767	18.2761	1	1	0	0	0	0	0.673472	0.692032	6.29236	4.35451	9.11528	6.13889											walk	home	2	6	yes	8	friend/sibling - no adult	yes	yes	yes	no	3	6	between 16 and 18	renting	urban	582		1
PLOSX11510		boy		15.6822			1	1	0	0							0.793458	0.652422	5.74271	4.5566	13.5042	8.81042																		<=16 years	house owner	urban	562	657	0
PLOSX11511		girl	11.5123	17.9924	1	0	1	1	1	0		0.502538	5.58278	2.80556			0.651713	0.610253	5.92583	3.86194	10.525	6.42292	14.9176		63.3833		walk	other/park/shops	7	3	no	7	friend/sibling - no adult	yes	yes	no	no	0	6	>18 years	house owner	rural	513	604	1
PLOSX11512		girl		16.217			1	1	0	0							0.614711	0.764613	5.62708	3.45903	10.5264	8.04861																		>18 years	house owner	rural	538	600	0
PLOSX11513		girl		19.0547			0	0	0	0																														between 16 and 18	house owner	urban	560		0
PLOSX11514		boy		22.6966			0	0	0	0																																urban	531		0
PLOSX11515		girl		22.865			0	0	0	0																																urban	501		0
PLOSX11516		boy		16.4683			0	0	0	0																														<=16 years	house owner	urban	583		0
PLOSX11517		boy		15.0561			1	1	0	0							0.789303	0.767856	6.31007	4.98056	12.3965	9.51875																		<=16 years	house owner	urban	574	612	0
PLOSX11518		boy		17.0477			0	0	0	0																														between 16 and 18	house owner	urban	562		0
PLOSX11519		boy	11.0247	24.9106	1	1	0	0	0	0	0.61798	0.661893	5.11528	3.38576	10.8069	6.67847											car	home	2	4	yes	11	friend/sibling - no adult	yes	yes	yes	no	3	4	>18 years	house owner	urban	550		1
PLOSX11520		boy	11.6164	15.1617	1	1	0	0	0	0	0.53559	0.397955	4.57315	1.81991	11.1611	5.97778											car		3	5	yes	7	friend/sibling - no adult	yes	no	yes	no	1	9	<=16 years	house owner	urban	562		1
PLOSX11521		girl		14.27			0	0	0	0																														between 16 and 18	renting	rural	517		0
PLOSX11522		girl	11.0274	14.2607	1	1	0	0	0	0	0.615843	0.654611	5.16889	3.38361	9.56458	5.89028											car	home	4	2	no	7	accompanied by adult	yes	yes	yes	no	2	8	between 16 and 18	house owner	urban	577		1
PLOSX11523		girl		22.2752			0	0	0	0																														>18 years	house owner	rural	549		0
PLOSX11524		girl		16.8691			0	0	0	0																														<=16 years	renting	urban	584		0
PLOSX11525		girl		18.3281			0	0	0	0																																urban	585		0
PLOSX11526		girl	11.7068	18.1407	1	1	0	0	0	0	0.589108	0.672196	4.7725	3.20806	11.7056	6.89583											car	other/park/shops	7	3	yes	8	accompanied by adult	yes	yes	no	no	0	8	>18 years	house owner	rural	577		1
PLOSX11527		boy		17.4728			0	0	0	0																														<=16 years	renting	urban	545		0
PLOSX11528		boy		18.5738			0	0	0	0																														<=16 years	renting	rural	502		0
PLOSX11529		girl	11.5753	14.52	1	1	0	0	0	0	0.63935	0.637645	4.58229	2.92187	12.9819	8.3											walk	other/park/shops	5	2	yes	9	friend/sibling - no adult	yes	yes	no	no	4	9	between 16 and 18	house owner	urban	551		1
PLOSX11530		girl	11.4082	21.6814	1	0	0	0	0	0		0.651129	3.87361	2.52222													car	other/park/shops	3		dont know	7	alone	yes	yes	yes	yes	0	6	<=16 years	renting	urban	522		1
PLOSX11531		boy		14.9245			0	0	0	0																														<=16 years	renting	urban	537		0
PLOSX11532		boy	10.9233	18.7981	1	1	1	1	1	1	0.673881	0.710673	6.22806	4.42611	13.7326	9.25417	0.801306	0.748674	6.50778	5.21472	12.1743	9.11458	9.06332	7.47926	47.3167	-8.375	car	home	4	1	no	5	accompanied by adult	yes	yes	no	no	1	9	<=16 years	house owner	urban	586	622	1
PLOSX11533		girl	11.1562	15.3045	1	1	0	0	0	0	0.631812	0.681168	6.32778	4.31028	12.4125	7.84236											walk	home	5	2	yes	9	accompanied by adult	yes	yes	yes	no	0	7	between 16 and 18	house owner	urban	509		1
PLOSX11534		boy		20.043			1	1	0	0							0.707914	0.638347	4.23519	2.99815	9.67778	6.17778																		between 16 and 18	house owner	urban	572	635	0
PLOSX11535		girl		16.9506			0	0	0	0																														between 16 and 18	house owner	urban	555		0
PLOSX11536		girl		20.3798			1	1	0	0							0.682753	0.709767	4.82778	3.29618	10.9778	7.79167																		>18 years	house owner	rural	503	661	0
PLOSX11537		boy	11.6329	15.1077	1	0	1	1	1	0		0.614839	6.5119	4.00377			0.72635	0.636776	6.70463	4.86991	13.7694	8.76806	11.1511		51.9683		walk	home	1	4	yes	5	friend/sibling - no adult	yes	yes	yes	no	3	9	<=16 years	house owner	urban	589	646	1
PLOSX11538		girl	11.5753	21.4776	1	1	0	0	0	0	0.674843	0.720404	4.17667	3.00889	9.71111	6.55347											walk	home	5	2	no	7	friend/sibling - no adult	no	yes	yes	no	2	7	between 16 and 18	house owner	urban	522		1
PLOSX11539		boy		17.6918			0	0	0	0																														<=16 years	house owner	rural	575		0
PLOSX11540		girl	11.5507	23.1965	1	1	0	0	0	0	0.675936	0.6622	6.16736	4.08403	12.4611	8.42292											car		6	2	no	8	accompanied by adult	yes	yes	no	no	0	10	<=16 years	renting	urban	567		1
PLOSX11541		boy		19.1721			0	0	0	0																														>18 years	house owner	urban	552		0
PLOSX11542		boy	11.074	14.4277	1	1	0	0	0	0	0.517752	0.500731	5.32278	2.66528	12.2833	6.35972											bus/train	other/park/shops	1	5	dont know	5	friend/sibling - no adult	no	yes	yes	no	3	5	<=16 years	renting	urban	565		1
PLOSX11543		girl	11.0274	15.4914	1	1	0	0	0	0	0.715169	0.667453	5.69259	3.79954	11.9792	8.56713											walk	home	3	4	yes	9	friend/sibling - no adult	no	no	no	no	0	5	>18 years	house owner	urban	537	644	1
PLOSX11544		girl		16.3662			0	0	0	0																															renting	rural	534		0
PLOSX11545		boy		17.2449			0	0	0	0																														between 16 and 18	house owner	urban	542		0
PLOSX11546		girl	11.3589	15.3436	1	1	0	0	0	0	0.602487	0.724907	5.23981	3.79838	10.3333	6.22569											car	home	7	4	dont know	8	accompanied by adult	yes	no	no	no	0	9	between 16 and 18	house owner		521	615	1
PLOSX11547		girl	11.0493	15.211	1	1	1	1	1	1	0.529915	0.601286	4.9662	2.98611	13.2201	7.00556	0.661837	0.64167	7.47639	4.94815	11.0292	7.07708	6.05502	11.1754	117.722	4.29169	car	home	6	2	dont know	9	accompanied by adult	no	yes	no	no	2	9	between 16 and 18	house owner	urban	572	635	1
PLOSX11548		boy		17.5027			0	0	0	0																																urban	516		0
PLOSX11549		girl		27.2352			0	0	0	0																														<=16 years	renting	urban	561		0
PLOSX11550		girl	10.9479	14.492	1	1	1	1	1	1	0.675259	0.652269	4.82972	3.15028	9.375	6.33056	0.772669	0.802506	5.58167	4.31278	10.0319	8.05069	12.04	12.7247	69.75	103.208	walk	other/park/shops	5	2	dont know	11	accompanied by adult	yes	yes	yes	no	1	7	>18 years	house owner	urban	561	645	1
PLOSX11551		girl	11.5014	20.6965	1	1	0	0	0	0	0.594556	0.554851	5.1225	2.84222	10.2306	6.08264											walk	home	5	4	yes	5	friend/sibling - no adult	no	yes	no	no	2	6	<=16 years	house owner	urban	504		1
PLOSX11552		girl		17.7526			0	0	0	0																														<=16 years	renting	urban	535		0
PLOSX11553		boy	11.3342	23.1455	1	1	1	1	1	1	0.663002	0.659255	6.30868	4.15903	10.6743	7.07708	0.614261	0.622299	7.19111	4.41722	12.4069	7.72083	-4.49933	-4.07025	15.4917	38.625														>18 years	house owner	rural	505	634	1
PLOSX11554		girl	11.5507	26.6868	1	1	0	0	0	0	0.689936	0.630266	4.60729	2.90382	11.3507	7.83125											car	home	6	1	yes	7	accompanied by adult	no	yes	yes	no	0	7	<=16 years	renting	rural	527		1
PLOSX11555		boy	10.8438	19.8214	1	1	0	0	0	0	0.728038	0.777082	5.85167	4.54722	11.9604	8.70764											car	home	3	4	yes	10	accompanied by adult	yes	yes	yes	no	0	7	between 16 and 18	house owner	rural	515		1
PLOSX11556		boy	10.8795	18.701	1	1	1	1	1	1	0.715503	0.639447	4.2691	2.72986	9.85903	7.05417	0.579267	0.770252	5.18935	3.00602	9.88403	7.61319	-6.01803	5.4749	16.5694	33.5417	car	home	6	2	dont know	8	accompanied by adult	no	yes	yes	no	2	8	<=16 years	house owner	urban	541	616	1
PLOSX11557		boy		16.4714			0	0	0	0																														<=16 years	renting	urban	522		0
PLOSX11558		girl		18.485			0	0	0	0																														<=16 years	house owner	rural	512		0
PLOSX11559		girl		17.525			0	0	0	0																														<=16 years	renting	rural	551		0
PLOSX11560		boy	11.6	15.0273	1	1	0	0	0	0	0.548812	0.596569	4.68	2.79194	9.81667	5.3875											car	home	3		dont know	7	accompanied by adult	no	yes	no	no	3	6	<=16 years	renting		556		1
PLOSX11561		boy		16.7693			0	0	0	0																														>18 years	house owner	rural	519		0
PLOSX11562		boy	10.9288	18.8839	1	0	1	1	1	0		0.700587	5.10722	3.57806			0.836328	0.831295	4.5088	3.77083	9.42639	7.83611	13.5741		11.5667		bus/train	home	7	1	no	9	friend/sibling - no adult	yes	no	no	no	0	10	>18 years	house owner	rural	539	622	1
PLOSX11563		boy		16.6911			0	0	0	0																																	509		0
PLOSX11564		girl	10.7863	21.2585	1	0	0	0	0	0		0.313337	5.18611	1.625													cycle	other/park/shops	2	6	yes	6	accompanied by adult	no	yes	yes	yes	3	6	<=16 years	house owner	urban	573		1
PLOSX11565		boy		15.9412			0	0	0	0																														<=16 years	house owner	rural	573		0
PLOSX11566		girl		24.3348			0	0	0	0																														<=16 years	house owner	urban	551		0
PLOSX11567		boy		15.9825			0	0	0	0																														between 16 and 18	house owner	urban	526		0
PLOSX11568		boy	10.8932	17.7105	1	1	0	0	0	0	0.575212	0.578691	5.07611	2.9375	10.9875	6.32014											cycle	home	5	2	no	8	accompanied by adult	yes	yes	no	no	1	10	<=16 years	house owner	urban	522		1
PLOSX11569		girl	11.0795	18.7188	1	1	0	0	0	0	0.566528	0.592707	4.95139	2.93472	13.0375	7.38611											walk	home	5	1	yes	9	friend/sibling - no adult	yes	yes	yes	no	3	6	<=16 years	house owner	urban	573		1
PLOSX11570		girl		23.9256			0	0	0	0																															renting	urban	572		0
PLOSX11571		boy		16.7063			0	0	0	0																														between 16 and 18	house owner	urban	510		0
PLOSX11572		girl	11.0247	21.7715	1	1	1	1	1	1	0.626672	0.548291	4.56722	2.50417	11.6799	7.31944	0.700601	0.772353	4.46574	3.1287	8.76111	6.76667	15.231	14.568	37.4722	-33.1667	walk	home	6	4	no	9	accompanied by adult	no	yes	yes	no	2	10	<=16 years	house owner	urban	571	645	1
PLOSX11573		girl		18.7282			0	0	0	0																														between 16 and 18	house owner	urban	562		0
PLOSX11574		girl	11.6055	13.0174	1	1	0	0	0	0	0.583876	0.709267	4.04056	2.86583	9.38056	5.47708											walk	home	3		no	7	accompanied by adult	yes	no	no	no	2	7	<=16 years	house owner	urban	553		1
PLOSX11575		girl	10.7945	16.2131	1	1	0	0	0	0	0.677947	0.644321	5.68083	3.66028	11.409	7.73472											car	home	4	1	dont know	8	friend/sibling - no adult	yes	yes	no	no	0	10	between 16 and 18	house owner	rural	521		1
PLOSX11576		girl		14.136			0	0	0	0																														<=16 years	house owner	urban	537		0
PLOSX11577		girl	11.0082	18.536	1	1	0	0	0	0	0.813522	0.758474	4.22889	3.2075	10.4458	8.49792											car		3	5	yes	4	accompanied by adult	yes	yes	no	no	1	8	>18 years	house owner	rural	521		1
PLOSX11578		girl	11.3123	15.3415	1	1	0	0	0	0	0.7765	0.685788	5.58806	3.83222	9.84028	7.64097											walk	other/park/shops	6	6	dont know	6	accompanied by adult	no	yes	no	no	0	8	between 16 and 18	house owner	urban	591		1
PLOSX11579		boy	11.2	16.0766	1	1	0	0	0	0	0.527466	0.544497	6.98861	3.80528	12.6417	6.66806											car	home	0	2	yes	9	accompanied by adult	no	yes	yes	yes	3	5	<=16 years	house owner		569		1
PLOSX11580		girl		16.4235			0	0	0	0																																urban	501		0
PLOSX11581		girl	10.8712	19.1238	1	1	0	0	0	0	0.56	0.571208	4.94201	2.82292	11.9792	6.70833											walk	friends house	7	3	no	8	friend/sibling - no adult	yes	no	no	no	1	7	<=16 years	house owner	urban	518		1
PLOSX11582		boy		17.5466			0	0	0	0																														<=16 years	house owner	urban	582		0
PLOSX11583		girl	11.0329	15.1796	1	0	1	1	1	0		0.821112	5.79583	4.75903			0.701903	0.727221	5.97028	4.19056	9.725	7.07222	-11.9209		-34.1083		walk	home	6	4	no	10	friend/sibling - no adult	no	yes	no	no	0	6	>18 years	renting	urban	585	646	1
PLOSX11584		boy	11.4329	16.256	1	1	1	1	1	1	0.671173	0.661561	6.47417	4.28306	12.4306	8.34306	0.754915	0.741738	7.30472	5.51444	12.9444	9.60139	9.3354	7.05649	73.8833	75.5	walk	home	1	2	yes	8	friend/sibling - no adult	yes	yes	no	no	1	8	between 16 and 18	house owner	urban	536	602	1
PLOSX11585		boy		20.2774	0	0	0	0	0	0																														<=16 years	house owner	urban	531		1
PLOSX11586		girl		25.2523			0	0	0	0																														between 16 and 18	house owner	urban	504		0
PLOSX11587		girl		18.3238			1	1	0	0							0.63689	0.683842	6.47569	4.12431	11.2944	7.72361																		<=16 years	house owner	urban	591	629	0
PLOSX11588		girl		19.1673			0	0	0	0																														between 16 and 18	house owner	rural	556		0
PLOSX11589		girl	11.3507	17.2578	1	1	0	0	0	0	0.648039	0.697991	6.31972	4.41111	12.75	8.2625											car	other/park/shops	3	3	dont know	8	friend/sibling - no adult	yes	yes	yes	no	3	4	between 16 and 18	house owner	rural	505		1
PLOSX11590		girl		17.5923			0	0	0	0																														<=16 years	house owner	rural	538		0
PLOSX11591		boy	11.074	14.4696	1	1	0	0	0	0	0.791077	0.693618	6.23542	4.325	10.3972	8.225											car	other/park/shops	4	5	yes	6	accompanied by adult	yes	yes	no	no	0	6	between 16 and 18	house owner	urban	521		1
PLOSX11592		boy		15.0566			0	0	0	0																														<=16 years	renting	urban	584		0
PLOSX11593		girl		18.9789			0	0	0	0																														>18 years	house owner	rural	513		0
PLOSX11594		boy		15.2565			0	0	0	0																														<=16 years	house owner	urban	522		0
PLOSX11595		boy		16.7144			0	0	0	0																														between 16 and 18	house owner	urban	537		0
PLOSX11596		girl		14.7929			0	0	0	0																														>18 years	house owner	urban	572		0
PLOSX11597		girl	11.6219	16.0054	1	1	1	1	1	1	0.680719	0.639813	6.39603	4.09226	10.8722	7.40093	0.772548	0.802761	5.22333	4.03528	9.60833	7.71319	13.2736	12.2042	-3.41904	18.7361	bus/train	home	3	2	dont know	8	friend/sibling - no adult	no	yes	yes	no	0	9	<=16 years	house owner	rural	575	618	1
PLOSX11598		girl	11.4	22.656	1	0	0	0	0	0		0.527461	3.89444	2.05417													walk	home	7	4	dont know	9	friend/sibling - no adult	no	no	no	no	2	8	<=16 years	renting	urban	573		1
PLOSX11599		girl		24.2932			0	0	0	0																														between 16 and 18	house owner	urban	551		0
PLOSX11600		boy	11.4219		1	1	1	1	1	1	0.772119	0.741421	4.46028	3.30694	9.70903	7.49653	0.624606	0.536919	5.84479	3.65069	11.775	6.32222	-11.6815	-23.52	20.625	-70.4583	car	friends house	4	6	dont know	7	accompanied by adult	yes	yes	yes	no	0	9	>18 years	house owner	rural	509	654	1
PLOSX11601		boy	11.0575	20.5159	1	1	0	0	0	0	0.782864	0.789172	5.67472	4.47833	13.4708	10.5458											walk	other/park/shops	6	6	yes	7	accompanied by adult	no	yes	yes	no	4	7	<=16 years	house owner	urban	573		1
PLOSX11602		boy		16.1322			0	0	0	0																														>18 years	house owner	urban	544	621	0
PLOSX11603		girl	11.263	16.6944	1	1	0	0	0	0	0.628371	0.629844	5.51944	3.47639	11.3819	7.15208											walk	other/park/shops	7	3	dont know	9	accompanied by adult	yes	yes	yes	no	0	9	<=16 years	house owner	urban	527		1
PLOSX11604		girl		19.3685			0	0	0	0																														between 16 and 18	house owner	rural	506		0
PLOSX11605		girl	11.389	16.027	1	1	0	0	0	0	0.700389	0.658023	5.47389	3.60194	12.1431	8.50486											car	home	4	2	yes	7	accompanied by adult	yes	yes	yes	no	2	8	between 16 and 18	renting	rural	556		1
PLOSX11606		girl		19.3194			0	0	0	0																														<=16 years	house owner	rural	551		0
PLOSX11607		girl		15.1332			0	0	0	0																														<=16 years	renting	urban	535		0
PLOSX11608		girl	11.5205	15.3391	1	1	0	0	0	0	0.74595	0.718641	4.38843	3.1537	8.91667	6.65139											walk	home	3	2	no	11	friend/sibling - no adult	yes	yes	yes	no	0	8	between 16 and 18	house owner	urban	565		1
PLOSX11609		girl		16.9918			0	0	0	0																														<=16 years	house owner	urban	539		0
PLOSX11610		boy	11.1014	22.3696	1	1	0	0	0	0	0.537373	0.496194	5.43694	2.69778	10.3745	5.575											walk	home	6	2	yes	8	friend/sibling - no adult	no	yes	yes	no	2	4	<=16 years	house owner	urban	532		1
PLOSX11611		boy	11.0192	17.3521	1	1	1	1	1	1	0.632057	0.511779	3.66694	1.87667	9.79167	6.18889	0.774319	0.648553	5.22083	4.04259	9.07361	5.88472	26.254	1.64967	129.956	-18.25	walk	home	7	2	yes	7	friend/sibling - no adult	no	yes	no	no	0	7	<=16 years	house owner	urban	562	657	1
PLOSX11612		boy		18.9431			0	0	0	0																																urban	535		0
PLOSX11613		girl	11.0082	21.2961	1	1	1	1	1	1	0.721488	0.580683	4.04361	2.34806	9.35278	6.74792	0.822511	0.708069	5.61458	4.61806	11.9368	8.45208	24.1828	-1.34188	136.2	102.25	car	other/park/shops	6	5	yes	7		no	yes	no	no	2	7	<=16 years	house owner	urban	581	655	1
PLOSX11614		boy		16.8419			0	0	0	0																														<=16 years	house owner	urban	531		0
PLOSX11615		girl	11.2493	16.2776	1	1	0	0	0	0	0.698937	0.710471	5.42188	3.85208	11.3049	7.90139											bus/train	friends house	4	5	yes	8	friend/sibling - no adult	yes	yes	no	no	2	5	<=16 years	house owner	rural	551	633	1
PLOSX11616		girl	10.9288	14.2922	1	1	0	0	0	0	0.636781	0.471866	4.98611	2.35278	10.8903	6.93472											walk	home	3	1	dont know	8	friend/sibling - no adult	no	yes	yes	no	2	7	<=16 years	house owner	urban	536		1
PLOSX11617		girl	11.211	17.4047	1	1	0	0	0	0	0.731672	0.739015	5.63889	4.16722	10.6757	7.81111											bus/train	friends house	5	5	yes	9	friend/sibling - no adult	yes	yes	yes	no	0	6	between 16 and 18	house owner	rural	547		1
PLOSX11618		boy		15.4873			0	0	0	0																														between 16 and 18	house owner	rural	546		0
PLOSX11619		girl		23.7236			0	0	0	0																														between 16 and 18	house owner	urban	528		0
PLOSX11620		girl		16.4657			0	0	0	0																														<=16 years	house owner	urban	559		0
PLOSX11621		boy		17.5297			0	0	0	0																														between 16 and 18	house owner	urban	589		0
PLOSX11622		girl		18.4463			0	0	0	0																																rural	582		0
PLOSX11623		girl	11.4986	15.7589	1	1	0	0	0	0	0.628346	0.611005	5.79722	3.54213	11.2597	7.075											walk	home	8	1	no	7	friend/sibling - no adult	yes	yes	yes	no	1	9	between 16 and 18	house owner	urban	531		1
PLOSX11624		girl	10.9589	24.5185	1	1	0	0	0	0	0.612635	0.527681	2.78472	1.46944	11.8715	7.27292											bus/train	home		2	no	8	friend/sibling - no adult	no	yes	yes	yes	2			renting	rural	566		1
PLOSX11625		girl		15.3559			0	0	0	0																														<=16 years	renting	urban	532		0
PLOSX11626		boy		17.0728			1	1	0	0							0.782558	0.780133	5.02049	3.92882	9.59861	7.48819																		between 16 and 18	house owner	rural	586	657	0
PLOSX11627		boy		14.9794			0	0	0	0																														<=16 years	renting	urban	585		0
PLOSX11628		boy	10.7123	18.3536	1	1	0	0	0	0	0.465495	0.592397	5.53542	3.27917	13.9875	6.51111											car	home	2	8	yes	3	accompanied by adult	yes	yes	no	no	4	3	between 16 and 18	renting	urban	527		1
PLOSX11629		boy	10.874	20.3645	1	1	1	1	1	1	0.595109	0.492893	5.96042	2.93785	11.1021	6.60694	0.657588	0.70156	6.56778	4.31889	11.1715	7.8375	16.4695	10.6452	82.8625	73.8333	bus/train	home	7	3	yes	8	friend/sibling - no adult	no	yes	no	no	3	6	between 16 and 18	renting	rural	536	602	1
PLOSX11630		boy		15.7607			0	0	0	0																														between 16 and 18	renting	rural	581		0
PLOSX11631		girl		28.1151			0	0	0	0																																urban	532		0
PLOSX11632		girl	11.0301	14.6912	1	1	1	1	1	1	0.804816	0.726018	4.7816	3.47153	10.8444	8.72778	0.800985	0.812487	4.51296	3.61482	9.97708	8.10625	7.49664	0.767136	8.59721	-37.2917	car	home	4	6	yes	5	accompanied by adult	yes	yes	yes	no	1	7	<=16 years	house owner	urban	573	628	1
PLOSX11633		boy		17.1651	0	0	0	0	0	0																														between 16 and 18	house owner	urban	535		1
PLOSX11634		girl		16.7577			1	1	0	0							0.679914	0.748444	6.65729	4.52639	12.4972	9.35347																		<=16 years	house owner		543	631	0
PLOSX11635		girl		18.1898			0	0	0	0																														<=16 years	house owner	urban	573		0
PLOSX11636		girl		19.3668			0	0	0	0																														between 16 and 18	house owner	rural	575		0
PLOSX11637		boy		19.9643			0	0	0	0																																urban	558		0
PLOSX11638		boy		20.2693	0	0	0	0	0	0																														<=16 years	renting	urban	565		1
PLOSX11639		girl	10.6658	20.1873	1	1	1	1	1	1	0.700628	0.772427	7.34806	5.67583	10.7285	7.51667	0.772589	0.798301	6.04389	4.66944	9.8125	7.83333	0.016278	9.76735	-60.3834	19	car		5	4	no	7	accompanied by adult	yes	no	yes	no	3	8	between 16 and 18	house owner	urban	582	631	1
PLOSX11640		girl	11.4438	21.4037	1	1	1	1	1	1	0.686407	0.651532	5.70194	3.715	13.5437	9.29653	0.730177	0.661554	5.30312	3.87222	12.4958	8.26667	7.86453	-2.48533	9.43333	-61.7917	car	home	4	0	yes	9	accompanied by adult	yes	yes	no	no	2	7	>18 years	house owner	rural	554	632	1
PLOSX11641		girl	10.8027	16.982	1	1	0	0	0	0	0.59883	0.54218	5.79861	3.14389	11.2778	6.75347											car	home	7	0	no	7	accompanied by adult	yes	no	yes	no	0	9	>18 years	renting	rural	577		1
PLOSX11642		boy	11.2438	22.8153	1	1	1	1	1	1	0.778869	0.671103	2.53935	1.70417	11.3181	8.81528	0.715796	0.726398	5.58333	3.99653	10.8201	7.85972	4.4693	-5.2471	137.542	-57.3333	car	home	5	4	dont know	9	friend/sibling - no adult	yes	yes	no	no	3	5	between 16 and 18	house owner	urban	522	650	1
PLOSX11643		girl	11.1726	25.0516	1	1	0	0	0	0	0.626661	0.578888	6.60222	3.82194	13.5396	8.48472											walk	home	6	3	yes	9	friend/sibling - no adult	no	yes	yes	yes	4	7	<=16 years	house owner	urban	566		1
PLOSX11644		boy		16.2492			0	0	0	0																														>18 years	house owner	rural	572		0
PLOSX11645		boy	11.3068	16.2827	1	1	0	0	0	0	0.74344	0.666059	4.94826	3.29583	12.5449	9.32639											car	home	4		yes	8	accompanied by adult	no	yes	yes	no	2	6	between 16 and 18	house owner	urban	559		1
PLOSX11646		girl		16.5706			1	0	0	0							0.778853		5.20174	4.05139																				between 16 and 18	house owner	urban	562	657	0
PLOSX11647		girl	10.7863	21.3343	1	1	0	0	0	0	0.687562	0.594715	5.31861	3.16306	12.6069	8.66806											car	home	6	3	dont know	9	accompanied by adult	yes	yes	no	no	2	7	between 16 and 18	house owner	urban	553		1
PLOSX11648		boy		16.4772			0	0	0	0																														<=16 years	renting	urban	569		0
PLOSX11649		girl		16.177	0	0	0	0	0	0																														>18 years	house owner		555		1
PLOSX11650		girl	11.0493	20.5027	1	1	0	0	0	0	0.650632	0.480765	3.46597	1.66632	9.94653	6.47153											car	home	6	4	yes	5	accompanied by adult	yes	yes	yes	no	3	4	<=16 years	house owner	rural	515		1
PLOSX11651		boy		15.083			0	0	0	0																														<=16 years	renting	urban	516		0
PLOSX11652		girl	11.5342	16.2194	1	1	0	0	0	0	0.556273	0.613189	5.1475	3.15639	12.6861	7.05694											walk	home	5		yes	7	accompanied by adult	yes	yes	no	no	0	3	>18 years	house owner	urban	555		1
PLOSX11653		boy		19.5432	1	0	0	0	0	0		0.692355	5.65903	3.91806													car	home	0	6	yes	8	accompanied by adult	yes	yes	yes	no	2	7	<=16 years	house owner	rural	577		1
PLOSX11654		boy		22.7612			0	0	0	0																														<=16 years	house owner	urban	526		0
PLOSX11655		boy	11.0493	30.2091	0	1	0	0	0	0	0.713939				12.575	8.97778																								<=16 years	house owner	rural	515		1
PLOSX11656		girl	11.2658	16.9033	1	1	0	0	0	0	0.660992	0.630765	5.63854	3.5566	11.0556	7.30764											car	home	4	2	yes	7	accompanied by adult	yes	yes	no	no	0	8	>18 years	house owner	rural	577		1
PLOSX11657		girl	11.3699	16.0403	1	1	0	0	0	0	0.516144	0.539794	5.7588	3.10856	12.2597	6.32778											car	other/park/shops	7	0	yes	8	accompanied by adult	yes	yes	yes	yes	1	8	<=16 years	house owner	rural	579		1
PLOSX11658		girl	11.3616	15.0888	0	0	0	1	0	0		0.575196	4.95	2.84722				0.652501			12.3542	8.06111					car	home	3	1	dont know	9	friend/sibling - no adult	yes	yes	no	no	0	6			rural	581	655	1
PLOSX11659		girl		16.9376			0	0	0	0																																rural	502		0
PLOSX11660		boy	11.0438	19.907	1	1	0	0	0	0	0.696816	0.662088	4.32722	2.865	9.46667	6.59653											walk	home	5	2	dont know	9	accompanied by adult	yes	yes	no	no	0	9	between 16 and 18	house owner	rural	590		1
PLOSX11661		girl	10.9397	17.8144	1	1	0	0	0	0	0.683355	0.714849	6.075	4.34271	13.2465	9.05208											car	home	5	4	dont know	8		no	yes	yes	no	2	4	<=16 years	house owner	urban	527		1
PLOSX11662		girl	11.3315	19.2608	1	1	0	0	0	0	0.689574	0.716748	6.47833	4.64333	12.3486	8.51528											car	other/park/shops	5	1	no	8	accompanied by adult	yes	yes	no	no	2	7	between 16 and 18	house owner	rural	553		1
PLOSX11663		boy	11.0137	16.9538	1	1	0	0	0	0	0.686782	0.674731	6.26917	4.23	15.7194	10.7958																								between 16 and 18	house owner	urban	552		1
PLOSX11664		boy		20.7061			0	0	0	0																														<=16 years	house owner	rural	579		0
PLOSX11665		boy		16.3741			0	0	0	0																														<=16 years	house owner	urban	542		0
PLOSX11666		girl		21.3364			0	0	0	0																														between 16 and 18	renting	urban	504		0
PLOSX11667		girl	11.326	18.1256	1	1	1	0	1	0	0.70417	0.662428	4.915	3.25583	9.425	6.63681	0.759212		5.07593	3.8537			9.67841		35.8722		car	home	4	3	yes	9	accompanied by adult	yes	no	no	no	0	8	between 16 and 18	house owner	rural	563	661	1
PLOSX11668		girl		18.2051	0	0	0	0	0	0																														<=16 years	renting	urban	569		1
PLOSX11669		boy		19.0053			0	0	0	0																														<=16 years	house owner	urban	573		0
PLOSX11670		girl		20.3138			0	0	0	0																														between 16 and 18	house owner	rural	506		0
PLOSX11671		girl	11.6329	14.9615	1	0	0	0	0	0		0.661491	4.07917	2.69833													walk	home	5	5	yes	8	friend/sibling - no adult	yes	yes	no	no	1	7	<=16 years	house owner	urban	531		1
PLOSX11672		girl		21.2296			0	0	0	0																														<=16 years	house owner	urban	510		0
PLOSX11673		girl		16.2182			1	1	0	0							0.838944	0.743019	7.38472	6.19537	11.6146	8.62986																		>18 years	house owner	urban	562		0
PLOSX11674		boy	11.2712	17.5843	1	0	0	0	0	0		0.821259	5.5662	4.5713													cycle		2	5	yes	9	friend/sibling - no adult	yes	yes	yes	no	3	9	between 16 and 18	house owner	urban	510		1
PLOSX11675		girl		26.3215			0	0	0	0																														>18 years	house owner	rural	506		0
PLOSX11676		boy		16.1099			0	0	0	0																														<=16 years	house owner	rural	541		0
PLOSX11677		boy		14.9096			0	0	0	0																														<=16 years	house owner	rural	509		0
PLOSX11678		boy		16.5313			0	0	0	0																														>18 years	house owner	rural	549		0
PLOSX11679		boy		13.447			0	0	0	0																														>18 years	house owner		526		0
PLOSX11680		girl		16.341			0	0	0	0																														<=16 years	renting	urban	528		0
PLOSX11681		boy		14.1399			0	0	0	0																														>18 years	renting	rural	505		0
PLOSX11682		girl	11.8301	22.8529	1	1	0	0	0	0	0.764087	0.724099	6.11632	4.42882	11.6097	8.87083											walk	home	4		dont know	9	alone	yes	yes	yes	no	3	7	between 16 and 18	house owner	urban	531		1
PLOSX11683		girl	11.4301	19.6958	1	1	1	0	1	0	0.579386	0.565242	4.38542	2.47882	9.4125	5.45347	0.794485		5.06181	4.02153			22.9243		92.5625		car	home	6	0	dont know	9	friend/sibling - no adult	no	no	no	no	2	10	<=16 years	renting	rural	565	642	1
PLOSX11684		girl		15.134			0	0	0	0																														<=16 years	house owner	urban	523		0
PLOSX11685		girl		20.6191			1	1	0	0							0.675093	0.804525	3.54375	2.39236	10.4979	8.44583																		between 16 and 18		urban	540	638	0
PLOSX11686		boy		14.4367	0	0	1	1	0	0							0.706862	0.704864	5.03556	3.55944	12.1931	8.59444					walk		0	4	yes	8	alone	no	yes	no	no	3	7	<=16 years	renting	rural	579	623	1
PLOSX11687		boy	11.7616	17.8606	1	1	0	0	0	0	0.493895	0.588741	6.30347	3.71111	10.3514	5.1125											walk	home	4	2	no	7	friend/sibling - no adult	no	yes	no	no	0	9	>18 years	house owner	urban	511	604	1
PLOSX11688		boy		15.8257			0	0	0	0																														>18 years	house owner	urban	569		0
PLOSX11689		girl	11.8027	21.2719	1	1	1	0	1	0	0.669688	0.734768	6.02546	4.42731	12.566	8.41528	0.704953		3.95417	2.7875			-2.9815		-98.3889		cycle	home	4	2	yes	5	friend/sibling - no adult	yes	yes	yes	no	2	7	<=16 years	house owner	urban	561	645	1
PLOSX11690		girl		23.7313			0	0	0	0																														between 16 and 18	house owner	urban	501		0
PLOSX11691		girl	11.3562	15.5577	0	1	0	0	0	0	0.723425				9.07431	6.56458											walk	home	4	6	yes	8	friend/sibling - no adult	no	yes	yes	no	3	7	<=16 years	house owner	urban	560		1
PLOSX11692		boy		17.6556			0	0	0	0																														between 16 and 18	house owner	rural	564		0
PLOSX11693		girl		17.8566			0	0	0	0																														>18 years	house owner	urban	528		0
PLOSX11694		girl		17.3551			1	1	0	0							0.699989	0.687354	6.15486	4.30833	13.0472	8.96805																		<=16 years	house owner	urban	591	629	0
PLOSX11695		girl		22.2214			0	0	0	0																														<=16 years	renting	rural	514		0
PLOSX11696		girl		18.3823			0	0	0	0																														between 16 and 18	house owner	rural	583	601	0
PLOSX11697		girl		18.9014			0	0	0	0																														between 16 and 18	renting	rural	551		0
PLOSX11698		girl		15.8602			0	0	0	0																														>18 years	house owner	rural	527		0
PLOSX11699		girl		16.231	0	0	0	0	0	0																														>18 years	house owner	urban	565		1
PLOSX11700		boy		20.2757			0	0	0	0																														>18 years	renting	urban	581		0
PLOSX11701		boy	11.1753	16.4317	1	1	0	0	0	0	0.445145	0.630807	4.34005	2.73773	10.4569	4.65486											cycle	home	6	2		7	friend/sibling - no adult	yes	no	yes	no	2	6	>18 years	house owner	urban	535		1
PLOSX11702		boy	11.1863	17.7544	1	1	1	1	1	1	0.729474	0.635753	5.005	3.18194	10.9278	7.97153	0.813032	0.906755	4.57222	3.71736	9.02639	8.18472	17.7278	17.7281	32.125	12.7917	walk	home	4	6	yes	11	alone	no	no	no	no	1	8	>18 years	renting	urban	566	632	1
PLOSX11703		girl	11.5726	22.6947	1	1	0	0	0	0	0.549266	0.689233	5.38542	3.71181	12.3903	6.80556											car	home	4	1	yes	8	accompanied by adult	no	no	no	no	0	8	<=16 years	house owner		581	655	1
PLOSX11704		boy	10.9342	16.6933	1	1	0	0	0	0	0.543518	0.497495	4.43542	2.2066	10.6917	5.81111											car	home	2	4		9	accompanied by adult	yes	yes	yes	no	2	9	<=16 years	house owner	rural	590		1
PLOSX11705		girl		17.4371			0	0	0	0																														between 16 and 18	house owner	rural	556	617	0
PLOSX11706		boy	11.5589	20.9389	1	1	1	1	1	1	0.635162	0.698091	4.76597	3.32708	10.1396	6.44028	0.676592	0.726981	6.92708	4.68681	14.7222	10.7028	-2.14998	9.18192	81.5833	255.75	bus/train	home	3	6	yes	5	friend/sibling - no adult	yes	yes	yes	no	3	7	between 16 and 18	house owner	urban	553		1
PLOSX11707		girl	10.8959	13.8683	1	1	1	1	1	1	0.693856	0.707158	6.13528	4.33861	10.7611	7.46667	0.678549	0.829141	5.43056	3.6849	11.0146	9.13264	-2.86095	13.5284	-39.2229	99.9583	walk	home	4		dont know	9	friend/sibling - no adult	no	no	no	no	1	5	>18 years	house owner	urban	501	658	1
PLOSX11708		girl		28.338			0	0	0	0																														<=16 years	renting	rural	583		0
PLOSX11709		girl	11.389	16.5289	1	1	0	0	0	0	0.603224	0.555683	6.27056	3.48444	12.5806	7.58889											walk	friends house	5	3	dont know	7	alone	yes	yes	no	no	2	6	<=16 years	house owner	urban	528		1
PLOSX11710		girl	11.4274	15.2154	1	1	0	0	0	0	0.782915	0.745089	5.99792	4.46898	10.0479	7.86667											cycle	friends house	4	1	yes	8	friend/sibling - no adult	yes	no	no	no	0	8	>18 years	house owner	rural	502		1
PLOSX11711		boy		22.7571			0	0	0	0																														<=16 years	house owner	urban	584		0
PLOSX11712		girl		17.9736			0	0	0	0																														between 16 and 18	house owner	urban	519		0
PLOSX11713		boy	11.4438	18.4245	1	1	1	1	1	1	0.614119	0.641262	5.84611	3.74889	12.0306	7.38819	0.685645	0.659051	5.98889	4.10625	12.6444	8.33333	4.43827	4.49318	21.4417	56.7083	walk	other/park/shops	3	4	yes	11	accompanied by adult	yes	yes	no	no	0	8	between 16 and 18	house owner	urban	570	635	1
PLOSX11714		boy		15.7503			0	0	0	0																														between 16 and 18	house owner		577		0
PLOSX11715		boy		16.9132	1	0	0	0	0	0		0.49621	5.40486	2.68194																												rural	566		1
PLOSX11716		boy	11.011	17.963	0	0	0	0	0	0		0.691778	6.25	4.32361													cycle	home	5	3	yes	9	friend/sibling - no adult	yes	yes	no	no	2	5	between 16 and 18	house owner	urban	506		1
PLOSX11717		girl	10.8493	22.2045	1	1	0	0	0	0	0.763364	0.644937	6.02944	3.88861	11.1722	8.52847											car		5	2	no	9	accompanied by adult	yes	yes	yes	no	0	8	between 16 and 18	house owner	urban	557		1
PLOSX11718		girl	11.0685	18.4897	1	1	0	0	0	0	0.616682	0.73688	5.40417	3.98222	9.225	5.68889											car		4	6	dont know	5	accompanied by adult	yes	yes	yes	no	2	7	>18 years	house owner	rural	549		1
PLOSX11719		girl		18.258			0	0	0	0																														>18 years	house owner	urban	535		0
PLOSX11720		girl		14.4678			1	1	0	0							0.804919	0.761258	6.62972	5.33639	11.7049	8.91042																		<=16 years	house owner	urban	561	664	0
PLOSX11721		girl		16.9305			0	0	0	0																																urban	581		0
PLOSX11722		boy	11.1205	27.4291	1	0	0	0	0	0		0.502519	5.23889	2.63264													car	home	0	8	yes	11	accompanied by adult	yes	yes	yes	no	3	5	<=16 years	house owner	urban	539		1
PLOSX11723		girl	10.926	18.8906	1	1	0	0	0	0	0.57571	0.585436	6.08806	3.56417	13.2771	7.64375											car	home	5	0	no	8	alone	yes	yes	no	no	3	6	<=16 years	house owner	rural	536		1
PLOSX11724		boy		19.7176			0	0	0	0																														between 16 and 18	house owner	urban	581		0
PLOSX11725		girl		25.3035			0	0	0	0																														<=16 years	house owner	urban	523		0
PLOSX11726		boy	10.9014	20.3542	1	1	0	0	0	0	0.506618	0.601893	4.52	2.72056	10.5986	5.36944											walk	home	6	2	dont know	9	alone	yes	yes	no	no	0	9	>18 years	house owner	rural	586		1
PLOSX11727		girl		15.7477			0	0	0	0																														<=16 years	renting	urban	504		0
PLOSX11728		boy		17.4517			0	0	0	0																														<=16 years	house owner	rural	520		0
PLOSX11729		girl		17.8129			0	0	0	0																														<=16 years	house owner	urban	531		0
PLOSX11730		girl	11.5425	23.3515	1	1	0	0	0	0	0.652828	0.595503	5.2809	3.14479	10.0194	6.54097											walk	friends house	6	1	yes	7	accompanied by adult	no	yes	no	no	2	8	<=16 years	house owner	urban	542		1
PLOSX11731		girl		18.4605	0	0	0	0	0	0							0.812476		3.60694	2.93056																				>18 years	house owner	rural	575	618	1
PLOSX11732		boy	10.874	17.4525	1	1	1	1	1	1	0.571829	0.575606	5.33833	3.07278	10.9007	6.23333	0.764947	0.587172	6.56944	5.02528	11.9097	6.99306	18.9341	1.5343	117.15	45.5833	walk	home	3	4	yes	6	accompanied by adult	no	no	no	no	1	7	<=16 years	renting	rural	529	616	1
PLOSX11733		boy		17.2044			0	0	0	0																														between 16 and 18	house owner	urban	559		0
PLOSX11734		girl	10.8466	15.3964	1	1	0	0	0	0	0.603074	0.624882	5.15764	3.22292	11.9285	7.19375											car	home	6	1	no	9	accompanied by adult	yes	yes	no	no	2	9	<=16 years	house owner	rural	568		1
PLOSX11735		girl	10.811	18.0664	1	1	0	0	0	0	0.704694	0.668303	4.58417	3.06361	10.0014	7.04792											walk	other/park/shops	2	1	dont know	8	accompanied by adult	yes	yes	no	no	0	10	between 16 and 18	renting	urban	562		1
PLOSX11736		girl	11.0219	16.0339	1	1	1	1	1	1	0.633519	0.643333	6.34111	4.07944	13.359	8.46319	0.795587	0.75017	6.76056	5.37861	9.16736	6.87708	15.2254	11.6652	77.95	-95.1667	walk	home	2	4	yes	8	friend/sibling - no adult	yes	yes	yes	no	2	8	between 16 and 18	house owner	urban	589	605	1
PLOSX11737		boy		16.4257			1	0	0	0							0.66791		5.95764	3.97917																				<=16 years	renting	urban	561		0
PLOSX11738		boy	11.389	15.364	1	1	0	0	0	0	0.708068	0.721516	5.63667	4.06694	13.4021	9.48958											car	home	4	6	dont know	5	accompanied by adult	yes	yes	no	no	4	6	<=16 years	house owner	rural	587		1
PLOSX11739		boy		15.1945			1	0	0	0							0.812911		5.33021	4.33299																						rural	507	634	0
PLOSX11740		boy		16.5523			0	0	0	0																																	570		0
PLOSX11741		boy	11.1123	18.7379	1	1	0	0	0	0	0.714265	0.712981	5.86349	4.18056	9.52222	6.80139											car	home	6	5	yes	9	accompanied by adult		yes	yes	yes	3	7	<=16 years	house owner	urban	516		1
PLOSX11742		girl	11.5288	20.0914	1	1	0	0	0	0	0.551919	0.561719	7.78167	4.37111	15.4486	8.52639											walk		5	5	dont know	8	friend/sibling - no adult	yes	yes	no	no	0	5	>18 years	house owner	urban	519		1
PLOSX11743		boy	10.9671	16.0709	1	1	0	0	0	0	0.79333	0.727612	6.03611	4.39194	10.9944	8.72222											car	home	2	2	yes	5	friend/sibling - no adult	yes	yes	no	no	0	8	>18 years	house owner	rural	547		1
PLOSX11744		boy	10.7863	20.7988	1	1	0	0	0	0	0.567948	0.63377	5.36472	3.4	15.1056	8.57917											walk	home	7	2	yes	7	alone	yes	yes	no	no	4	5	>18 years	house owner	rural	527		1
PLOSX11745		boy		22.4297			0	0	0	0																																urban	510		0
PLOSX11746		girl	11.6575	16.0462	1	1	0	0	0	0	0.591616	0.5523	5.99111	3.30889	10.7458	6.35741	0.573043		1.59722	0.915278							walk	other/park/shops	3	4	dont know	9	friend/sibling - no adult	no	yes	no	no	4	7	>18 years	renting	urban	522	646	1
PLOSX11747		girl		19.9757			0	0	0	0																														between 16 and 18	renting	urban	583		0
PLOSX11748		girl		17.2258			0	0	0	0																														between 16 and 18	house owner	urban	537		0
PLOSX11749		girl		23.9931			0	0	0	0																														<=16 years	house owner	urban	556		0
PLOSX11750		boy		25.4748			1	1	0	0							0.797285	0.79569	5.62674	4.48611	10.1188	8.05139																		>18 years	house owner	urban	581	649	0
PLOSX11751		girl	11.6192	23.4694	1	1	1	1	1	1	0.641471	0.636002	5.87801	3.73843	10.3083	6.6125	0.695464	0.759065	5.45639	3.79472	11.166	8.47569	5.9462	11.7593	3.37776	111.792	walk	home	5	4	no	8	friend/sibling - no adult	yes	no	no	no	3	5	<=16 years	house owner	urban	585	640	1
PLOSX11752		girl	10.9973	16.7768	0	0	0	0	0	0		0.811065	1.33056	1.07917													car	home	4	4	dont know	8	friend/sibling - no adult	yes	no	no	no	1	7	between 16 and 18	house owner	rural	546		1
PLOSX11753		girl		16.8313			0	0	0	0																														between 16 and 18	house owner	urban	504		0
PLOSX11754		girl	11.3479	14.3629	1	1	1	1	1	1	0.781764	0.757129	4.73389	3.58417	10.8986	8.52014	0.72111	0.734222	5.82917	4.20347	13.2917	9.75903	-3.60191	-4.75422	37.1583	74.3333	walk	friends house	1	4	yes	8	accompanied by adult	yes	yes	no	no	0	9	between 16 and 18	house owner	rural	590	656	1
PLOSX11755		girl		13.9717			1	0	0	0							0.703651		4.35625	3.06528																				>18 years	renting	urban	571	645	0
PLOSX11756		boy		18.4183			0	0	0	0																														<=16 years	renting	urban	545		0
PLOSX11757		boy	11.2658	17.0579	1	1	1	1	1	1	0.777319	0.614547	5.81639	3.57444	12.6021	9.79583	0.737273	0.594942	4.75382	3.50486	14.0583	8.36389	12.2726	-18.2377	-4.17499	-85.9167	car	home	3	7	yes	7	friend/sibling - no adult	yes	yes	no	no	1	6	between 16 and 18	house owner	urban	527	616	1
PLOSX11758		girl		16.9791	0	0	0	0	0	0																														<=16 years	house owner	urban	581		1
PLOSX11759		boy	11.2849	15.1515	0	0	0	0	0	0		0.578696	7.5625	4.37639													walk	home	0	6	dont know	5	alone	yes	yes	yes	yes	4	4	<=16 years	renting	urban	572		1
PLOSX11760		girl	10.8767	16.6612	1	1	0	0	0	0	0.594873	0.636591	4.58333	2.91771	10.5111	6.25278											car	other/park/shops	7	5	dont know	9	friend/sibling - no adult	yes	yes	no	no	4	4	<=16 years	renting	urban	537		1
PLOSX11761		girl		15.5292			0	0	0	0																														>18 years	house owner	rural	586		0
PLOSX11762		girl		22.3553			0	0	0	0																																urban	510		0
PLOSX11763		girl		16.8746			0	0	0	0																														<=16 years	house owner	urban	528		0
PLOSX11764		girl		22.9442			0	0	0	0																																urban	559		0
PLOSX11765		boy	11.5205	15.0817	1	1	0	0	0	0	0.659706	0.51434	0.363194	0.186806	9.54444	6.29653											car	friends house	6	4	yes	7	accompanied by adult	no	yes	no	no	0	9	between 16 and 18	house owner	urban	526		1
PLOSX11766		boy	11.4466	19.3015	1	1	0	0	0	0	0.751005	0.666329	5.48194	3.65278	13.2951	9.98472											walk	home	3	8	yes	5	alone	no	yes	no	no	2	7	<=16 years	house owner	urban	527		1
PLOSX11767		girl		22.9844			1	1	0	0							0.683346	0.579027	6.24514	4.26759	14.3104	8.28611																		<=16 years	renting	rural	557	618	0
PLOSX11768		boy		16.7111			0	0	0	0																														<=16 years	house owner	urban	562		0
PLOSX11769		boy	10.8247	17.5553	1	1	0	0	0	0	0.608211	0.576062	6.77444	3.9025	10.5889	6.44028											walk	home	6	0	no	11	friend/sibling - no adult	no	yes	no	no	3	8	<=16 years	renting	urban	567		1
PLOSX11770		girl		18.9635			0	0	0	0																														between 16 and 18	renting	urban	562		0
PLOSX11771		girl	11.3397	19.071	1	1	1	1	1	1	0.661815	0.654677	5.93083	3.88278	9.82778	6.50417	0.688598	0.760982	7.03361	4.84333	13.4694	10.25	3.39218	9.91671	57.6333	224.75	bus/train	home	4	5	yes	11	accompanied by adult	no	yes	yes	no	2	9	>18 years	house owner		551	633	1
PLOSX11772		girl	11.3315	22.9778	1	1	1	1	1	1	0.621238	0.700626	5.235	3.66778	11.4444	7.10972	0.749464	0.691893	5.99132	4.49028	10.8187	7.48542	4.88378	7.06551	49.35	22.5417	car	home	6	2	yes	9	accompanied by adult	no	yes	no	no	2	6	<=16 years	house owner	rural	551	613	1
PLOSX11773		girl	10.7397	20.7578	1	1	0	0	0	0	0.572271	0.496453	2.93694	1.45806	12.2514	7.01111											walk	home		4	dont know	8	alone	no	yes	yes	yes	3	6	between 16 and 18	renting	urban	527		1
PLOSX11774		boy	11.6575	21.2438	1	0	1	1	1	0		0.675928	6.09861	4.12222			0.724382	0.759418	5.10972	3.70139	11.1708	8.48333	4.84535		-25.25		car	home	4	4	no	9	accompanied by adult	yes	yes	yes	no	0	10	>18 years	house owner	rural	556	617	1
PLOSX11775		girl		24.6267			0	0	0	0							0.722157		7.10833	5.13333																				<=16 years	renting	rural	506	616	0
PLOSX11776		boy		16.3693			0	0	0	0																														between 16 and 18	house owner	rural	553		0
PLOSX11777		girl	11.3644	16.1355	1	1	0	0	0	0	0.645077	0.74399	4.96833	3.69639	10.9257	7.04792											car	other/park/shops	4	4	yes	8	friend/sibling - no adult	yes	yes	no	no	0	7	between 16 and 18	house owner	rural	540		1
PLOSX11778		boy	11.011	15.6371	1	1	1	1	1	1	0.726258	0.591732	4.42111	2.61611	10.8299	7.86528	0.729638	0.762388	4.84639	3.53611	9.025	6.88056	13.7907	3.613	55.2	-59.0833	walk		5	5	yes	7	friend/sibling - no adult	no	yes	no	no	0	8	between 16 and 18	house owner	urban	552	631	1
PLOSX11779		boy		16.8937			0	0	0	0																														>18 years	house owner	rural	573		0
PLOSX11780		girl	11.3726	16.6867	1	1	1	1	1	1	0.585904	0.554457	6.01389	3.33444	11.9521	7.00278	0.675608	0.62805	7.36991	4.97917	11.7847	7.40139	12.1151	4.21451	98.6833	23.9167	car	other/park/shops	6	1	dont know	9	accompanied by adult	no	no	no	no	0	8	between 16 and 18	renting		588	615	1
PLOSX11781		girl		16.2466			1	1	0	0							0.798382	0.834704	6.31007	5.03785	9.54097	7.96389																		between 16 and 18	house owner	urban	561	645	0
PLOSX11782		boy	11.4493	14.8469	1	1	0	0	0	0	0.701752	0.600439	4.425	2.65694	10.6222	7.45417											walk	other/park/shops	4	0	no	7	friend/sibling - no adult	yes	yes	yes	no	4	8	<=16 years	house owner	urban	504		1
PLOSX11783		girl		17.6576			0	0	0	0																														<=16 years	renting	urban	528		0
PLOSX11784		girl	11.611	18.7997	1	1	0	0	0	0	0.646744	0.688242	3.32167	2.28611	10.6431	6.88333											car	other/park/shops	2		yes	6	accompanied by adult	yes	yes	no	no	0	8		renting	rural	586		1
PLOSX11785		girl		13.8135			0	0	0	0																														<=16 years	house owner	urban	504		0
PLOSX11786		boy		20.7319			0	0	0	0																														<=16 years	renting	urban	542		0
PLOSX11787		boy		17.9654			1	1	0	0							0.6221	0.506459	5.79132	3.60278	11.9347	6.04444																		between 16 and 18	house owner	urban	586	657	0
PLOSX11788		boy		14.7029			0	0	0	0																														<=16 years	house owner	rural	588		0
PLOSX11789		girl		18.6031			0	0	0	0																														<=16 years	house owner	rural	565		0
PLOSX11790		boy	11.1699	20.6321	1	1	0	0	0	0	0.644019	0.622367	6.07708	3.78218	8.99444	5.79259											car	other/park/shops	6	5	yes	11	accompanied by adult	yes	yes	yes	yes	4	9	between 16 and 18	house owner	urban	527		1
PLOSX11791		girl		17.507			0	0	0	0																														<=16 years	renting	urban	585		0
PLOSX11792		girl	10.8301	16.2174	1	1	1	1	1	1	0.593253	0.680801	5.32583	3.62583	10.9507	6.49653	0.580326	0.616992	4.77222	2.76944	10.5035	6.48056	-10.0475	2.37392	-51.3833	-0.958344	car	home	6	5	dont know	9	accompanied by adult	no	yes	yes	no	2	8	<=16 years	house owner	rural	564	628	1
PLOSX11793		boy	12.0411	16.2065	1	1	0	0	0	0	0.69102	0.582439	6.53264	3.80486	12.4896	8.63056											car	home	0	4	yes	5	accompanied by adult	yes	yes	yes	no	2	8	between 16 and 18	house owner	rural	588		1
PLOSX11794		boy		16.6854			0	0	0	0																																urban	551		0
PLOSX11795		boy	10.8685	16.9704	1	1	1	1	1	1	0.654867	0.613718	5.52417	3.39028	12.0646	7.90069	0.705779	0.652888	6.76833	4.77694	11.7937	7.7	9.2061	-0.197858	83.2	-12.0417	car	other/park/shops	3	5	yes	10	friend/sibling - no adult	no	yes	yes	no	0	9	between 16 and 18	house owner	urban	570	635	1
PLOSX11796		girl		16.5457			0	0	0	0																														<=16 years	renting	rural	548		0
PLOSX11797		boy		16.7653			0	0	0	0																														between 16 and 18	house owner		587		0
PLOSX11798		girl	11.0767	19.734	1	1	0	0	0	0	0.856359	0.729082	6.22882	4.54132	10.6312	9.10417											walk	home	1		yes	8	friend/sibling - no adult	yes	yes	yes	no	2	4	<=16 years	house owner	urban	569		1
PLOSX11799		girl	11.7808	19.162	1	1	0	0	0	0	0.633653	0.657354	5.04083	3.31361	13.8833	8.79722											walk		6	2	yes	7	accompanied by adult	yes	yes	yes	no	4	4	>18 years	house owner	urban	569		1
PLOSX11800		girl		24.4328	0	0	0	0	0	0																	car	home	8	4	yes	9	accompanied by adult	yes	no	no	no	2	7	<=16 years	house owner	rural	502		1
PLOSX11801		boy	11.2932	15.8646	1	1	0	0	0	0	0.672916	0.704509	6.32	4.4525	14.6426	9.85324											walk	home	4	6	yes		alone	no	yes	no	no	2	4	<=16 years	renting	rural	557		1
PLOSX11802		girl		23.9873			0	0	0	0																														between 16 and 18	house owner	rural	575		0
PLOSX11803		girl		16.8971			1	1	0	0							0.718836	0.732436	5.54861	3.98854	10.4674	7.66667																		<=16 years	house owner	urban	511	604	0
PLOSX11804		boy	11.1726	18.0733	1	1	0	0	0	0	0.585893	0.455013	6.26417	2.85028	12.9764	7.60278											cycle	friends house	8	0	yes	9	friend/sibling - no adult	no	no	yes	no	2	7	>18 years	house owner	urban	561		1
PLOSX11805		girl		26.8189			0	0	0	0																														<=16 years	renting	urban	509		0
PLOSX11806		girl		16.4235			0	0	0	0																														<=16 years	renting	rural	506		0
PLOSX11807		boy	11.4	16.7201	1	1	0	0	0	0	0.682876	0.693592	7.25611	5.03278	11.0674	7.55764											car	other/park/shops	6	2	dont know	6	accompanied by adult	yes	yes	no	no	0	4	>18 years	house owner	rural	536		1
PLOSX11808		girl		18.1934			0	0	0	0																														<=16 years	house owner	rural	587		0
PLOSX11809		girl		23.4034			0	0	0	0																														<=16 years	house owner	urban	542		0
PLOSX11810		girl		17.5398			0	0	0	0																														>18 years	renting	urban	559		0
PLOSX11811		boy		16.572			0	0	0	0																														>18 years	renting		543		0
PLOSX11812		girl	10.8575	14.9588	1	1	0	0	0	0	0.569887	0.49443	6.73194	3.32847	12.7389	7.25972											walk	friends house	6	3	no	9	friend/sibling - no adult	yes	yes	yes	no	4	3	between 16 and 18	renting	urban	510		1
PLOSX11813		girl	11.5781	23.5241	1	1	0	0	0	0	0.684345	0.701305	4.31042	3.02292	11.6535	7.975											car	home	0	4	yes	9	friend/sibling - no adult	yes	yes	no	no	2	8	>18 years	renting	rural	563		1
PLOSX11814		girl	11.0493	18.282	1	1	0	0	0	0	0.613779	0.53035	4.92861	2.61389	10.9771	6.7375											walk	home	4	3	no	10	friend/sibling - no adult	no	yes	no	no	2	5	<=16 years	house owner	urban	522		1
PLOSX11815		girl		18.3315			0	0	0	0																														<=16 years		rural	564		0
PLOSX11816		girl		26.6879			0	0	0	0																														<=16 years	renting	urban	565		0
PLOSX11817		girl	11.2712	18.1676	1	0	0	0	0	0		0.641657	5.16782	3.31597													walk	home	3	4	dont know	5	friend/sibling - no adult	no	yes	yes	no	1	6	>18 years	house owner	urban	561		1
PLOSX11818		girl		20.7538			0	0	0	0																														between 16 and 18	house owner	rural	565		0
PLOSX11819		boy	11.0767	15.5654	1	0	0	0	0	0		0.581689	4.36389	2.53843													walk	home	4	6	yes	9	friend/sibling - no adult	no	yes	yes	no	2	5	>18 years	house owner	urban	532		1
PLOSX11820		boy	10.9973	19.714	1	1	1	1	1	1	0.73431	0.710771	5.93917	4.22139	12.4153	9.11667	0.676541	0.710721	2.62569	1.77639	12.8	9.09722	-3.42306	-2.35898	-146.7	-1.16663	car	home	7	5	yes	9	accompanied by adult	no	yes	no	no	3	9	<=16 years		rural	516	604	1
PLOSX11821		girl		17.9571	0	0	0	0	0	0																														between 16 and 18	renting	urban	566		1
PLOSX11822		girl	11.0712	15.6337	1	1	0	0	0	0	0.645456	0.664179	5.39639	3.58417	11.7757	7.60069											walk	friends house	4	2	no	9	accompanied by adult	yes	yes	no	no	0	9	>18 years	house owner	rural	505		1
PLOSX11823		girl	10.7726	19.8805	1	1	1	1	1	1	0.536557	0.651797	4.19694	2.73556	9.42222	5.05556	0.681889	0.724522	4.79917	3.2725	11.2229	8.13125	3.00922	18.7965	32.2166	184.542	car	other/park/shops	6	3	no	6	friend/sibling - no adult	yes	yes	yes	no	0	9	>18 years	house owner	urban	522	650	1
PLOSX11824		girl		18.3244			0	0	0	0																														>18 years	house owner	rural	538		0
PLOSX11825		boy	10.7041	17.7809	1	1	0	0	0	0	0.600321	0.678715	4.98	3.38	13.8514	8.31528											car	other/park/shops	3	5	yes	7	accompanied by adult	no	yes	no	no	0	9	<=16 years	renting		504		1
PLOSX11826		girl		19.0141			0	0	0	0																														<=16 years	renting	urban	504		0
PLOSX11827		boy		19.2151			0	0	0	0																														between 16 and 18	house owner	urban	569		0
PLOSX11828		girl	11.5808	18.2747	1	1	0	0	0	0	0.5977	0.628808	5.47111	3.44028	12.4389	7.43472											car	other/park/shops	5	1	no	8	accompanied by adult	yes	yes	yes	no	2		<=16 years	house owner	urban	562		1
PLOSX11829		boy	11.2137	14.3171	1	1	0	0	0	0	0.681673	0.677858	4.36424	2.95833	9.36319	6.38264											car	other/park/shops	4	4	dont know	9	accompanied by adult	yes	yes	no	no	1	10	<=16 years	renting		562		1
PLOSX11830		boy		21.6418			0	0	0	0																														between 16 and 18	house owner	urban	562		0
PLOSX11831		boy		17.0144	0	0	0	0	0	0																	walk	home	4	2	no		friend/sibling - no adult	yes	yes	yes	no	0	10			urban	539		1
PLOSX11832		boy	10.8932	15.4697	1	1	1	0	1	0	0.624365	0.680969	5.65167	3.84861	10.5229	6.57014	0.633861		3.17882	2.01493			-4.71078		-110.021		car	home	2	6	yes	6	accompanied by adult	yes	yes	no	no	0	8	>18 years	house owner	rural	546	600	1
PLOSX11833		girl	10.8	17.0533	1	1	1	1	1	1	0.730176	0.584304	2.42454	1.41667	11.7412	8.57315	0.751314	0.739534	4.58148	3.44213	9.42222	6.96806	16.701	0.935805	121.528	-96.3055	walk	home	7	6		9	friend/sibling - no adult	yes	no	no	no	0	8	<=16 years	house owner	rural	524	600	1
PLOSX11834		girl	11.0493	17.01	1	1	0	0	0	0	0.621141	0.709275	3.97315	2.81806	10.6167	6.59444											walk	other/park/shops	5	1	no	9	accompanied by adult	yes	yes	no	no	1	9	between 16 and 18	house owner	rural	513		1
PLOSX11835		boy	11.2247	17.9284	1	1	0	0	0	0	0.545046	0.661675	4.80472	3.17917	12.2021	6.65069											car	home	6	2	dont know	8	accompanied by adult	yes	no	no	no	0	7	>18 years	renting	rural	502		1
PLOSX11836		girl		14.3126			0	0	0	0																														<=16 years	renting	urban	501		0
PLOSX11837		boy	10.9726	16.3003	1	1	0	0	0	0	0.725376	0.609945	6.20046	3.78194	8.85556	6.42361											walk	home	1	5	yes	5	accompanied by adult	yes	yes	no	no	4	8	<=16 years	house owner	rural	533		1
PLOSX11838		boy	10.7726	21.5291	1	1	0	0	0	0	0.540576	0.518678	5.40035	2.80104	11.7236	6.3375	0.787728		5.56806	4.38611							cycle	home	6	6	no	9	alone	yes	yes	yes	no	4	4	<=16 years	renting	rural	517	638	1
PLOSX11839		boy		20.811			0	0	0	0																														<=16 years	house owner	rural	588		0
PLOSX11840		boy		18.7085			0	0	0	0																														<=16 years	renting	urban	522		0
PLOSX11841		boy	11.0767	23.5804	1	1	1	1	1	1	0.637435	0.705278	4.52639	3.19236	13.3826	8.53056	0.744711	0.776781	4.92361	3.66667	13.7819	10.7056	3.94332	13.9347	28.4583	130.5	walk	home	3	4	dont know	8	friend/sibling - no adult	no	no	yes	no	0	9	<=16 years	house owner	urban	591	629	1
PLOSX11842		girl		14.0548			0	0	0	0																														between 16 and 18	house owner	rural	503		0
PLOSX11843		girl		15.6639			0	0	0	0																														between 16 and 18	house owner	urban	562		0
PLOSX11844		girl		18.263			0	0	0	0																														<=16 years	house owner	urban	527		0
PLOSX11845		boy	11.0603	19.9233	1	1	0	0	0	0	0.712185	0.679724	6.23333	4.23694	12.2764	8.74306											walk	home	1	5	dont know	7	alone	no	yes	no	no	1	8	between 16 and 18	house owner	urban	565		1
PLOSX11846		girl	11.7781	22.5479	1	1	0	0	0	0	0.610256	0.652663	2.90104	1.8934	10.1028	6.16528											car	other/park/shops	5	3	dont know	5		yes	no	yes	no	0	6	>18 years	house owner	urban	562		1
PLOSX11847		girl		18.615	0	0	0	0	0	0																	cycle	home	4	3	dont know	9	friend/sibling - no adult	yes	no	no	no	0	5	>18 years	house owner	rural	502		1
PLOSX11848		girl	11.3616	23.3425	1	1	1	0	1	0	0.692836	0.577313	6.50764	3.75694	8.49167	5.88333	0.711486		6.43021	4.575			13.4172		49.0833		walk	home	1	3	dont know	6	friend/sibling - no adult	yes	yes	no	no	2	8	between 16 and 18	house owner	urban	573	628	1
PLOSX11849		girl	11.063	16.8527	1	1	1	1	1	1	0.654115	0.72879	5.84111	4.25694	12.1347	7.9375	0.743778	0.66458	5.63611	4.19201	12.8694	8.55278	1.49875	1.04654	-3.89584	36.9167	car	home	6	3	yes	9	accompanied by adult	no	no	yes	no	0	7	between 16 and 18	house owner	rural	573	628	1
PLOSX11850		boy		21.1631	0	0	1	1	0	0							0.64011	0.797334	6.22361	3.9838	9.22083	7.35208																		<=16 years	house owner	urban	531	645	1
PLOSX11851		girl		19.3209			0	0	0	0																														between 16 and 18	renting	urban	523		0
PLOSX11852		girl		13.2744			0	0	0	0																														<=16 years	renting	urban	565		0
PLOSX11853		boy		21.4716			0	0	0	0																														<=16 years	renting	urban	504		0
PLOSX11854		boy		18.1702			0	0	0	0																																urban	539		0
PLOSX11855		girl		19.8054			0	0	0	0																																urban	541		0
PLOSX11856		girl	11.2712	15.0686	1	1	0	0	0	0	0.594323	0.601206	6.85313	4.12014	10.6424	6.325											car		3	0	no	6	accompanied by adult	no	no	no	no	1	5	>18 years	house owner	rural	509		1
PLOSX11857		girl	11.0411	16.8158	1	1	0	0	0	0	0.6473	0.70046	4.91146	3.44028	11.0083	7.12569											car	home	7	2	no	7	accompanied by adult	yes	yes	no	no	2	6	<=16 years	house owner	rural	556		1
PLOSX11858		boy	10.863	15.5769	1	1	0	0	0	0	0.694515	0.649043	5.31088	3.44699	13.0417	9.05764											cycle		6	0	yes	9	friend/sibling - no adult	no	yes	yes	no	3	5	between 16 and 18	renting	urban	542		1
PLOSX11859		girl	10.8712	18.8985	1	1	0	0	0	0	0.550208	0.672552	4.04306	2.71917	12.3653	6.80347											walk		6	2	dont know	9	accompanied by adult	yes	yes	yes	no	0	8	between 16 and 18	house owner	rural	549		1
PLOSX11860		boy		14.5467			0	0	0	0																																urban	591		0
PLOSX11861		boy	10.9671	15.8652	1	1	0	0	0	0	0.559603	0.527346	4.68278	2.46944	13.0958	7.32847											car	home		2	no	9	accompanied by adult	no	yes	no	no	3	9	<=16 years	renting		509		1
PLOSX11862		boy	11.2795	15.9006	1	1	1	1	1	1	0.588444	0.560761	5.96597	3.34549	11.7542	6.91667	0.707779	0.55407	5.65972	4.00583	10.9618	6.07361	14.7018	-3.43735	39.6208	-50.5833	car	home	2	4	yes	7	alone	yes	yes	yes	no	1	7	>18 years	house owner	urban	544	621	1
PLOSX11863		boy		13.6849	0	0	0	0	0	0																																rural	521		1
PLOSX11864		boy		20.4658			0	0	0	0																														<=16 years	house owner	rural	538		0
PLOSX11865		boy		19.6143			0	0	0	0																														between 16 and 18	house owner	urban	574		0
PLOSX11866		boy		14.7378			0	0	0	0																														between 16 and 18	renting	urban	559		0
PLOSX11867		girl		21.08			0	0	0	0																														<=16 years	renting	urban	560		0
PLOSX11868		boy		14.7721			0	0	0	0																														<=16 years	renting	urban	532		0
PLOSX11869		boy	11.126	15.5295	1	1	0	0	0	0	0.748036	0.699196	3.97083	2.77639	8.84167	6.61389											car	other/park/shops	4	8	yes	10	friend/sibling - no adult	no	yes	yes	no	2	6		house owner	urban	591		1
PLOSX11870		girl		14.3461			0	0	0	0																														between 16 and 18	house owner	urban	510		0
PLOSX11871		girl	11.7151	16.0275	1	1	0	0	0	0	0.682378	0.624536	6.58	4.10944	11.2861	7.70139											walk	home	5	4	yes	9	alone	yes	no	no	no	0	10	>18 years	house owner	rural	530		1
PLOSX11872		girl		23.9808			0	0	0	0																																rural	573		0
PLOSX11873		girl		15.6991			0	0	0	0																														<=16 years	renting	rural	547		0
PLOSX11874		girl		25.3448			0	0	0	0																														>18 years	house owner	urban	569		0
PLOSX11875		boy		15.634			0	0	0	0																														between 16 and 18	house owner	rural	575		0
PLOSX11876		boy	11.4932	15.5384	1	1	0	0	0	0	0.630511	0.705498	5.40556	3.81361	10.916	6.88264											car	home	7	4	yes	4	accompanied by adult	yes	yes	no	no	0	7	between 16 and 18	house owner	rural	562		1
PLOSX11877		girl	11.8027	14.6828	1	1	0	0	0	0	0.696446	0.664966	5.88	3.91	13.6188	9.48472											cycle	other/park/shops	0	4	yes	7	accompanied by adult	yes	yes	no	no	3	7	>18 years	house owner	urban	561		1
PLOSX11878		boy		16.7862			0	0	0	0																														>18 years	house owner	rural	589		0
PLOSX11879		girl		14.4214			0	0	0	0																														<=16 years	house owner	urban	522		0
PLOSX11880		girl	11.6247	20.6503	1	1	0	0	0	0	0.627295	0.603675	4.73167	2.85639	11.5	7.21389											walk	home	5	4	dont know	9	alone	yes	yes	yes	no	3	8	between 16 and 18	house owner	rural	543		1
PLOSX11881		girl		19.9198			0	0	0	0																														<=16 years	renting	rural	527	616	0
PLOSX11882		boy		15.2689			0	0	0	0																																urban	522		0
PLOSX11883		girl		18.0235			0	0	0	0																														between 16 and 18	house owner	rural	509		0
PLOSX11884		girl		17.0016			0	0	0	0																															renting	urban	574		0
PLOSX11885		boy		16.201			0	0	0	0																														between 16 and 18	house owner	urban	572		0
PLOSX11886		girl		15.8571			0	0	0	0																														<=16 years	house owner	urban	535		0
PLOSX11887		girl		15.7432			0	0	0	0																																urban	562		0
PLOSX11888		boy		19.6598			0	0	0	0																														>18 years	house owner	rural	586		0
PLOSX11889		girl		26.1602			0	0	0	0																														<=16 years	renting	urban	504		0
PLOSX11890		girl		17.3548			0	0	0	0																														<=16 years	house owner	urban	519		0
PLOSX11891		girl	11.3945	17.7592	1	1	0	0	0	0	0.763603	0.652356	6.15333	4.01417	8.74236	6.67569											walk	home	1	4	yes	9	accompanied by adult	yes	no	no	no	2	8	<=16 years	house owner	urban	555		1
PLOSX11892		girl	11.3836	19.6464	1	1	0	0	0	0	0.693849	0.731117	5.59	4.08694	10.8153	7.50417											bus/train	home	3	3	yes	9	friend/sibling - no adult	yes	no	no	no	0	7	>18 years	renting	rural	517		1
PLOSX11893		boy		18.7422			1	0	0	0							0.627378		6.68125	4.19167																				<=16 years	house owner	urban	561	645	0
PLOSX11894		boy		14.8296			0	0	0	0																														<=16 years	house owner	urban	561		0
PLOSX11895		girl	11.6466	15.7016	1	1	0	0	0	0	0.550368	0.567692	5.73472	3.25556	11.7812	6.48403											walk	friends house	5	1	yes	9	friend/sibling - no adult	no	no	no	no	0	7			rural	520		1
PLOSX11896		girl	11.1507	19.2059	1	1	0	0	0	0	0.556084	0.535624	5.92118	3.17153	8.46944	4.70972											walk	home	2	1	no	8	alone	no	no	no	no	1	6	<=16 years	house owner	urban	546		1
PLOSX11897		boy		19.8517			0	0	0	0																														<=16 years	renting	urban	562		0
PLOSX11898		boy	11.3315	15.2416	1	1	0	0	0	0	0.563249	0.578208	5.23889	3.02917	11.2733	6.34965											cycle	other/park/shops	4	2	yes	9	friend/sibling - no adult	no	yes	no	no	3	7	<=16 years	renting	urban	583		1
PLOSX11899		girl	11.1945	17.286	1	1	1	1	1	1	0.629434	0.653781	5.7125	3.73472	12.4903	7.86181	0.696493	0.745512	5.63139	3.92222	12.3014	9.17083	4.27122	11.6078	11.25	78.5417	car	home	6		dont know	5	accompanied by adult	no	yes	no	no	2	7	between 16 and 18	house owner	urban	567	610	1
PLOSX11900		boy		18.4077	0	0	0	0	0	0																	cycle	home	4	6	dont know	7	accompanied by adult	yes	yes	yes	no	3	10	<=16 years	house owner	urban	535		1
PLOSX11901		girl		17.0856			0	0	0	0																														>18 years	house owner	rural	527		0
PLOSX11902		boy		19.306			0	0	0	0																														between 16 and 18	house owner	rural	587		0
PLOSX11903		boy		25.2922			1	1	0	0							0.808749	0.811685	6.16736	4.98785	9.79444	7.95																		between 16 and 18	house owner	rural	511	604	0
PLOSX11904		girl	10.6932	15.7486	1	0	1	1	1	0		0.679385	4.26611	2.89833			0.788487	0.736904	4.11389	3.24375	9.38611	6.91667	10.9102		20.725		car	home	2	4	yes	6	accompanied by adult	yes	yes	no	no	3	8	between 16 and 18	house owner	urban	589	621	1
PLOSX11905		girl		17.3677			0	0	0	0																														<=16 years	house owner	rural	534		0
PLOSX11906		boy		18.3845			0	0	0	0																														<=16 years	renting	urban	562		0
PLOSX11907		boy	11.5644	21.2289	1	1	1	1	1	1	0.741452	0.654876	5.48917	3.59472	12.5917	9.33611	0.721756	0.822712	6.2575	4.51639	13.1417	10.8118	6.68803	8.12603	55.3	88.5416	walk	other/park/shops	4	5	dont know	8	accompanied by adult	no	yes	yes	no	2	7	<=16 years	house owner	rural	538	654	1
PLOSX11908		girl		22.3326			0	0	0	0																														>18 years	house owner	urban	522		0
PLOSX11909		girl		21.7391			0	0	0	0																														<=16 years	house owner	urban	585		0
PLOSX11910		boy		17.039			0	0	0	0																														<=16 years	renting	urban	573		0
PLOSX11911		girl		26.6376			0	0	0	0																														<=16 years	house owner	urban	555		0
PLOSX11912		boy		22.2824			1	1	0	0							0.697094	0.731971	6.27167	4.37194	9.64861	7.0625																		between 16 and 18	renting	urban	569		0
PLOSX11913		boy		15.1689			0	0	0	0																														<=16 years	house owner	urban	570		0
PLOSX11914		girl		14.8694			0	0	0	0																														<=16 years	house owner	urban	519		0
PLOSX11915		girl	11.2575	17.1277	1	1	0	0	0	0	0.635148	0.65667	4.55	2.98785	9.97361	6.33472											walk	home	4	2	dont know	8	friend/sibling - no adult	yes	yes	no	no	2	6	<=16 years	house owner	urban	569		1
PLOSX11916		girl		14.4848			0	0	0	0																														between 16 and 18	house owner	urban	504		0
PLOSX11917		girl		15.4632			0	0	0	0																														<=16 years	house owner	urban	536		0
PLOSX11918		girl	10.6822	15.6494	1	1	0	0	0	0	0.651379	0.638195	5.34972	3.41417	13.3403	8.68958											car	home	3	0	dont know	11	accompanied by adult	yes	yes	no	no	1	10	>18 years	house owner	urban	585		1
PLOSX11919		girl	11.063	17.286	1	1	0	0	0	0	0.594636	0.632828	6.59167	4.17139	13.5167	8.0375											walk	home	6	1	dont know	6	accompanied by adult	no	no	yes	no	3	7		renting	urban	545		1
PLOSX11920		girl	10.6795	15.8885	1	1	0	0	0	0	0.613903	0.617124	4.11481	2.53935	10.8889	6.68472											walk	other/park/shops	4	5	dont know	6	alone	yes	yes	no	no	2	7	<=16 years	house owner	rural	524		1
PLOSX11921		girl	10.7726	15.0235	1	1	1	1	1	1	0.598886	0.664093	5.96111	3.95873	12.7181	7.61667	0.794341	0.745507	6.07465	4.82535	11.0514	8.23889	13.0249	14.6621	51.997	37.3333	car		8	3	yes	4	accompanied by adult	yes	yes	yes	no	4	9	between 16 and 18	house owner	urban	513	604	1
PLOSX11922		boy		20.9783			0	0	0	0																														<=16 years	house owner	rural	543		0
PLOSX11923		girl		16.6141			0	0	0	0																														<=16 years	renting	rural	539		0
PLOSX11924		boy		16.1364			0	0	0	0																														<=16 years	house owner	rural	503		0
PLOSX11925		girl		21.6288			0	0	0	0																														between 16 and 18	renting	urban	536		0
PLOSX11926		girl	11.5233	14.5241	1	1	1	1	1	1	0.589965	0.543674	5.28861	2.87528	11.3354	6.6875	0.679394	0.767145	4.0559	2.75556	8.80972	6.75833	13.572	17.718	-7.18332	4.25	walk	home	4	3	no	7	friend/sibling - no adult	no	yes	no	no	2		>18 years	house owner	urban	566	632	1
PLOSX11927		girl	11.0055	25.2657	1	1	0	0	0	0	0.593019	0.543095	3.88889	2.11204	9.58958	5.68681											car	home	6	0	dont know	9	accompanied by adult	no	yes	no	no	2	8	<=16 years	renting	urban	546		1
PLOSX11928		girl	10.9151	23.8605	1	1	0	0	0	0	0.71897	0.499139	5.16111	2.57611	11.0556	7.94861											walk	home	4	4	yes	7	friend/sibling - no adult	yes	yes	no	no	3	6	between 16 and 18	house owner	urban	566		1
PLOSX11929		girl		16.1178			0	0	0	0																														<=16 years	house owner	urban	585		0
PLOSX11930		boy		16.0231			0	0	0	0																														<=16 years	renting	urban	516		0
PLOSX11931		girl	11.3205	16.1123	1	1	0	0	0	0	0.67138	0.638964	5.5037	3.51667	11.8847	7.97917											car	home	4	3	dont know	8	friend/sibling - no adult	no	yes	yes	no	2	7	<=16 years	house owner	rural	505		1
PLOSX11932		girl		22.8373			0	0	0	0																														<=16 years	renting	urban	546		0
PLOSX11933		boy	11.0164	20.3049	1	0	0	0	0	0		0.663462	5.635	3.73861													bus/train	home	4	2	no	5	alone	no	no	yes	no	0	7	>18 years	house owner	urban	526		1
PLOSX11934		boy		20.452			0	0	0	0																														>18 years	house owner	rural	557		0
PLOSX11935		girl		16.7112			0	0	0	0																																	513		0
PLOSX11936		boy	11.5507	16.4441	1	0	0	0	0	0		0.533729	4.32708	2.30949													car	home	0	6	yes	5	accompanied by adult	yes	yes	yes	no	2	10	<=16 years	house owner	urban	551		1
PLOSX11937		girl		16.4366			0	0	0	0																														>18 years	house owner	urban	504		0
PLOSX11938		girl	11.3041	17.7094	1	1	1	0	1	0	0.719344	0.650689	5.01861	3.26556	10.0806	7.25139	0.746767		5.28389	3.94583			9.60779		40.8167		walk	home	6	4	dont know	9	accompanied by adult	yes	yes	no	no	0	8	<=16 years	house owner	rural	579	623	1
PLOSX11939		girl	11.2685	21.5243	1	1	0	0	0	0	0.851244	0.6357	6.24333	3.96889	9.65417	8.21806											walk	home	5	4	dont know	9	friend/sibling - no adult	yes	yes	yes	no	3	4	between 16 and 18	house owner	urban	589		1
PLOSX11940		boy		15.4264	0	0	0	0	0	0																														between 16 and 18	house owner	urban	581		1
PLOSX11941		boy	11.1644	15.2564	1	1	1	1	1	1	0.618305	0.677331	7.27611	4.92833	14.5222	8.97917	0.738608	0.7363	7.46111	5.51083	12.7486	9.38681	6.1277	11.7995	34.95	24.4583	walk	home	4	0	yes	8	accompanied by adult	yes	yes	no	no	0	8	>18 years	house owner	rural	549		1
PLOSX11942		boy		15.1729			0	0	0	0																														between 16 and 18	house owner	rural	530		0
PLOSX11943		girl		17.993			0	0	0	0																														<=16 years	house owner	rural	562		0
PLOSX11944		girl		22.539			0	0	0	0																															house owner	rural	563		0
PLOSX11945		girl		16.2277			0	0	0	0																																urban	565		0
PLOSX11946		boy	11.0767	15.1229	1	1	0	0	0	0	0.584394	0.613755	4.24583	2.6059	10.9111	6.37639											car	home	6	5	yes	9	friend/sibling - no adult	yes	yes	no	no	3	6	between 16 and 18	renting	rural	547		1
PLOSX11947		girl		18.2994			0	0	0	0																														<=16 years	house owner	urban	584		0
PLOSX11948		boy		22.2194			0	0	0	0																														>18 years	house owner	urban	571		0
PLOSX11949		girl		20.2117			0	0	0	0																														<=16 years	house owner	urban	581		0
PLOSX11950		girl	10.8877	16.05	1	1	0	0	0	0	0.707638	0.578511	6.6675	3.85722	12.6104	8.92361											walk	home	2	3	no	7	friend/sibling - no adult	no	yes	no	no	2	5	>18 years	renting	urban	566		1
PLOSX11951		boy	10.8027	16.1548	1	0	0	0	0	0		0.598749	2.44259	1.4625													cycle	home	4	4	dont know	9	alone	yes	yes	no	no	1	7	<=16 years	house owner	rural	558		1
PLOSX11952		girl		18.8616			0	0	0	0																														>18 years	house owner	urban	518		0
PLOSX11953		boy	11.6192	17.6898	1	0	0	0	0	0		0.600966	4.74583	2.85208													cycle	home	2	2	yes	6	alone	yes	yes	yes	no	0	5	>18 years	house owner	urban	526		1
PLOSX11954		boy		21.3659			0	0	0	0																														<=16 years	house owner	rural	556		0
PLOSX11955		boy		15.8873			0	0	0	0																														>18 years	renting	urban	541		0
PLOSX11956		girl	11.5671	16.9048	1	1	0	0	0	0	0.643511	0.511895	4.43704	2.2713	10.6264	6.83819											bus/train	home	5	1	no	8	friend/sibling - no adult	yes	yes	yes	no	3	8	<=16 years	house owner	rural	547		1
PLOSX11957		girl	11.8137	19.7106	1	1	1	1	1	1	0.4576	0.392487	6.43333	2.525	10.4167	4.76667	0.662944	0.707115	6.49167	4.30361	11.8292	8.36458	27.0457	24.9515	106.717	215.875	cycle	home	4		yes	3	friend/sibling - no adult	no	yes	no	no	0	6	<=16 years	renting	urban	571	645	1
PLOSX11958		boy		15.4591			1	1	0	0							0.654835	0.78004	4.93021	3.22847	10.5069	8.19583																		>18 years	house owner	urban	532	654	0
PLOSX11959		girl		21.1368			0	0	0	0																														<=16 years	house owner	rural	511		0
PLOSX11960		girl	11.0356	16.4158	1	1	0	0	0	0	0.486443	0.531554	5.52951	2.93924	8.55417	4.16111											walk	home	3	2	yes	7	friend/sibling - no adult	no	yes	no	no	2	9	>18 years	house owner	rural	560		1
PLOSX11961		boy		16.4351			0	0	0	0																														between 16 and 18	renting	urban	535		0
PLOSX11962		girl		17.7667			0	0	0	0																														>18 years	house owner	urban	509		0
PLOSX11963		girl		25.7027			0	0	0	0																														<=16 years	house owner	urban	581		0
PLOSX11964		girl	11.5918	18.7111	0	0	0	0	0	0		0.696296	6.1875	4.30833													car	other/park/shops	7	0	no	9	accompanied by adult	no	yes	no	no	1	6	between 16 and 18	house owner	rural	552		1
PLOSX11965		girl	10.9452	14.8147	1	1	0	0	0	0	0.688316	0.633056	5.41333	3.42694	12.4458	8.56667											car	home	5	3	dont know	10	accompanied by adult	yes	no	yes	no	3	6	between 16 and 18	house owner	rural	550		1
PLOSX11966		girl	11.3315	22.2058	1	1	0	0	0	0	0.827787	0.708903	4.30046	3.04861	9.05694	7.49722											bus/train	home	1	4	yes	10	friend/sibling - no adult	no	yes	no	no	3	6	between 16 and 18	renting	rural	576		1
PLOSX11967		boy	10.8959	16.7525	1	1	0	0	0	0	0.648016	0.630551	5.63	3.55	10.7979	6.99722											bus/train	home	4	3	dont know	7	friend/sibling - no adult	no	yes	no	no	3	9	between 16 and 18	house owner	rural	589		1
PLOSX11968		girl	10.7288	18.9849	1	1	0	0	0	0	0.572572	0.614093	6.06435	3.72407	8.9375	5.11736																								<=16 years	house owner	urban	574		1
PLOSX11969		girl		23.6982			0	0	0	0																														between 16 and 18	house owner	rural	509		0
PLOSX11970		girl	11.463	18.6198	1	1	0	0	0	0	0.550325	0.581446	6.00944	3.49417	11.1083	6.11319											cycle	friends house	8	0	no	9	friend/sibling - no adult	no	yes	yes	no	3	8	<=16 years	renting	urban	591		1
PLOSX11971		boy	11.4137	25.2362	1	0	0	0	0	0		0.571878	4.76889	2.72722													cycle		4	4	yes	8	friend/sibling - no adult	no	yes	no	no	3	8	<=16 years	house owner	urban	591		1
PLOSX11972		boy	11.126	16.6665	1	1	1	1	1	1	0.664724	0.590445	5.84917	3.45361	12.8688	8.55417	0.699564	0.818038	5.86	4.09944	10.125	8.28264	10.9119	15.3314	38.75	-16.2917	bus/train	other/park/shops	6	2	no	7	friend/sibling - no adult	yes	yes	no	no	3	7	between 16 and 18	house owner	rural	573	628	1
PLOSX11973		girl		21.2164			0	0	0	0																														<=16 years	house owner	urban	591		0
PLOSX11974		girl	11.7233	32.1869	1	1	0	0	0	0	0.664156	0.555756	6.67176	3.70787	10.6944	7.10278											car	home	0	5	dont know	10	accompanied by adult	yes	yes	no	no	3	4	<=16 years	house owner	urban	556		1
PLOSX11975		boy		17.8222			0	0	0	0																														<=16 years	house owner	rural	568		0
PLOSX11976		girl		15.9605			0	0	0	0																														<=16 years	house owner	urban	535		0
PLOSX11977		girl	11.6137	16.3228	1	0	0	0	0	0		0.618666	4.93333	3.05208													walk	other/park/shops	4	2	dont know	9	accompanied by adult	no	yes	no	no	2	5	>18 years	renting	urban	504		1
PLOSX11978		boy		15.6945			0	0	0	0																														>18 years	house owner	urban	558		0
PLOSX11979		girl		21.1265			0	0	0	0																														between 16 and 18	renting	rural	520		0
PLOSX11980		boy	10.7973	16.2914	1	0	0	0	0	0		0.603958	5.35741	3.23565													cycle	home	6	3	yes	8	accompanied by adult	yes	no	no	no	0	9	>18 years	house owner	rural	558		1
PLOSX11981		girl		16.5782			0	0	0	0																														>18 years	house owner	urban	531		0
PLOSX11982		girl	11.3753	14.429	1	1	0	0	0	0	0.716843	0.743675	4.68806	3.48639	10.0847	7.22917											walk	home	3	2	yes	9	friend/sibling - no adult	yes	yes	no	no	0			house owner	urban	539		1
PLOSX11983		boy	10.7288	16.376	1	1	1	1	1	1	0.760852	0.583496	4.26667	2.48958	8.54306	6.5	0.735722	0.737761	5.95333	4.38	12.7243	9.3875	15.2226	-2.30906	113.425	173.25	cycle	home	6	4	no	9	friend/sibling - no adult	yes	yes	no	no	2	9	>18 years	house owner	rural	533	603	1
PLOSX11984		boy		18.8786	1	0	0	0	0	0		0.684877	4.31343	2.95417																										>18 years	house owner	urban	583		1
PLOSX11985		girl		18.1622			0	0	0	0																														>18 years	renting	urban	523		0
PLOSX11986		boy		16.7788			1	1	0	0							0.764969	0.858264	4.84806	3.70861	10.0833	8.65417																		between 16 and 18	house owner	urban	557	618	0
PLOSX11987		boy		15.798			0	0	0	0																														<=16 years	house owner	rural	586		0
PLOSX11988		girl	10.8356	16.1408	1	1	1	1	1	1	0.591952	0.590574	6.02639	3.55903	12.8576	7.61111	0.643573	0.655439	6.06639	3.90417	12.1431	7.95903	5.29996	6.34861	20.7083	20.875	car	other/park/shops	7	5	no	9	accompanied by adult	no	yes	yes	no	3	2	between 16 and 18	house owner	urban	531	645	1
PLOSX11989		girl	11.7644	24.2704	1	1	0	0	0	0	0.791568	0.746872	4.66278	3.4825	11.1014	8.7875											car	home	4	4	dont know	9	accompanied by adult	yes	yes	yes	no	3	6	<=16 years	house owner	urban	569		1
PLOSX11990		boy	11.3973	16.9593	1	1	1	1	1	1	0.66045	0.511467	5.58361	2.85583	12.8458	8.48403	0.686172	0.785496	5.96222	4.09111	12.0465	9.4625	17.4705	12.5046	74.1167	58.7084	walk	home	2	3	dont know	9	friend/sibling - no adult	yes	yes	yes	yes	3	9	between 16 and 18	house owner	urban	571	645	1
PLOSX11991		boy	11.0411	16.7754	1	1	0	0	0	0	0.59442	0.710253	5.64861	4.01194	11.1021	6.59931											walk	home		6	yes	9	alone	no	yes	yes	yes	3	11	<=16 years	house owner	urban	562		1
PLOSX11992		boy	10.7671	14.2661	1	1	1	1	1	1	0.657413	0.584025	5.81632	3.39687	14.1833	9.32431	0.798769	0.824696	6.36361	5.08306	13.2667	10.941	21.4744	16.7284	101.171	97	walk	friends house	5	2	yes	7	accompanied by adult	yes	yes	yes	no	0	6	>18 years	house owner	rural	508	627	1
PLOSX11993		boy	11.5863	18.4562	1	1	0	0	0	0	0.693103	0.651007	3.95185	2.57268	10.4812	7.26458											walk	other/park/shops	3	4	yes	8	friend/sibling - no adult	yes	yes	no	no	2	7	between 16 and 18	house owner	urban	573		1
PLOSX11994		boy		23.4577	0	0	0	0	0	0																														between 16 and 18	house owner	urban	531		1
PLOSX11995		boy	11.6055	18.1054	1	0	0	0	0	0		0.617275	3.99306	2.46481													car	other/park/shops	7	4	yes	6	accompanied by adult	no	yes	no	no	2	10	between 16 and 18	house owner	rural	502		1
PLOSX11996		boy		18.9428			0	0	0	0																														between 16 and 18	renting	urban	539		0
PLOSX11997		girl		12.3487			0	0	0	0																														<=16 years	renting	rural	513		0
PLOSX11998		girl	11.4904	17.4909	1	1	0	0	0	0	0.679399	0.718007	4.79917	3.44583	14.3632	9.75833											car		4	2	yes	9	accompanied by adult	yes	yes	yes	no	1	7	<=16 years	renting		549		1
PLOSX11999		boy		27.0544			0	0	0	0																														<=16 years	house owner	urban	569		0
[truncated: 65 more rows]
